# Supplementary material for: Comprehensive analysis of Cuproplasia and immune microenvironment in lung adenocarcinoma
Source: Front Pharmacol. 2023 Sep 15;14:1240736. doi: 10.3389/fphar.2023.1240736 (PMC10540310; doi:10.3389/fphar.2023.1240736)
Supplement: Supplementary file 1 [file Table2.xlsx]

## Sheet: Sheet1
TCGA-05-4244	0.157391
TCGA-05-4249	-0.176612
TCGA-05-4250	0.263149
TCGA-05-4384	-0.111437
TCGA-05-4389	-0.0918156
TCGA-05-4390	0.133055
TCGA-05-4395	0.349026
TCGA-05-4396	-0.356081
TCGA-05-4397	0.207437
TCGA-05-4402	0.0256845
TCGA-05-4415	0.352525
TCGA-05-4418	0.383646
TCGA-05-4420	0.199742
TCGA-05-4422	-0.129429
TCGA-05-4425	-0.0235459
TCGA-05-4426	0.136768
TCGA-05-4427	-0.0541153
TCGA-05-4432	0.229523
TCGA-05-4433	-0.143667
TCGA-05-5423	0.10249
TCGA-05-5428	0.329879
TCGA-05-5429	-0.128457
TCGA-05-5715	-0.110941
TCGA-35-3615	-0.319636
TCGA-35-5375	0.282089
TCGA-38-4625	0.0614201
TCGA-38-4628	0.0249307
TCGA-38-4630	-0.24873
TCGA-38-4631	-0.0313832
TCGA-38-6178	0.189918
TCGA-44-2662	-0.301113
TCGA-44-2665	-0.425409
TCGA-44-2666	-0.428886
TCGA-44-3917	-0.405112
TCGA-44-3919	0.266266
TCGA-44-4112	-0.220732
TCGA-44-5643	-0.0350229
TCGA-44-5644	-0.143854
TCGA-44-5645	-0.517007
TCGA-44-6146	-0.346797
TCGA-44-6147	-0.310768
TCGA-44-6148	-0.347418
TCGA-44-6775	-0.396215
TCGA-44-6776	-0.200652
TCGA-44-7659	-0.180702
TCGA-44-7660	0.214841
TCGA-44-7667	0.151974
TCGA-44-7669	0.0724416
TCGA-44-7670	-0.128725
TCGA-44-7671	-0.0315882
TCGA-44-8117	-0.105763
TCGA-44-8120	-0.196456
TCGA-44-A47A	-0.0438301
TCGA-44-A47B	0.0653894
TCGA-44-A4SU	-0.151633
TCGA-49-4486	-0.000880773
TCGA-49-4488	0.329105
TCGA-49-4490	-0.0758338
TCGA-49-4494	0.457897
TCGA-49-4506	0.272409
TCGA-49-4507	0.238644
TCGA-49-4510	0.312128
TCGA-49-4512	-0.134423
TCGA-49-4514	-0.0957657
TCGA-49-6742	-0.0555092
TCGA-49-6761	0.240209
TCGA-49-6767	0.0575867
TCGA-49-AAR0	0.195493
TCGA-49-AAR9	-0.219206
TCGA-49-AARE	-0.0116314
TCGA-49-AARN	0.077439
TCGA-49-AARQ	-0.0990472
TCGA-49-AARR	-0.099256
TCGA-4B-A93V	0.166234
TCGA-50-5051	0.225767
TCGA-50-5072	0.268098
TCGA-50-5931	0.0221285
TCGA-50-5932	-0.332766
TCGA-50-5935	0.218802
TCGA-50-5936	0.0849817
TCGA-50-5942	-0.147188
TCGA-50-5944	-0.204615
TCGA-50-5946	-0.530413
TCGA-50-6591	-0.168734
TCGA-50-6594	0.123101
TCGA-50-6597	-0.0926087
TCGA-50-6673	-0.0981799
TCGA-50-7109	-0.0628165
TCGA-53-7624	0.222456
TCGA-53-A4EZ	-0.0537357
TCGA-55-1592	-0.0633172
TCGA-55-1594	-0.232444
TCGA-55-1596	-0.154226
TCGA-55-5899	0.181372
TCGA-55-6543	0.125401
TCGA-55-6968	0.230472
TCGA-55-6970	0.123531
TCGA-55-6972	-0.282083
TCGA-55-6984	-0.434681
TCGA-55-6986	-0.0139234
TCGA-55-7227	-0.128957
TCGA-55-7283	-0.0886615
TCGA-55-7284	0.119202
TCGA-55-7570	-0.0667317
TCGA-55-7573	-0.282207
TCGA-55-7576	0.0234035
TCGA-55-7725	-0.196482
TCGA-55-7727	-0.386118
TCGA-55-7903	0.0497614
TCGA-55-7910	-0.0721093
TCGA-55-7914	-0.0615395
TCGA-55-7994	-0.22954
TCGA-55-8085	0.164511
TCGA-55-8087	-0.457963
TCGA-55-8090	0.202105
TCGA-55-8091	0.119627
TCGA-55-8094	0.205908
TCGA-55-8097	-0.44626
TCGA-55-8207	0.14925
TCGA-55-8302	-0.0780686
TCGA-55-8505	-0.0937999
TCGA-55-8506	0.271237
TCGA-55-8507	0.04214
TCGA-55-8508	0.0511756
TCGA-55-8512	-0.325555
TCGA-55-8514	-0.211718
TCGA-55-8614	-0.204049
TCGA-55-8615	-0.0851138
TCGA-55-8616	0.0339826
TCGA-55-8620	-0.184206
TCGA-55-A48Y	0.0632119
TCGA-55-A48Z	0.291003
TCGA-55-A490	-0.279812
TCGA-55-A491	0.0270523
TCGA-55-A492	-0.131547
TCGA-55-A494	-0.500749
TCGA-55-A4DF	0.3964
TCGA-55-A4DG	-0.379658
TCGA-55-A57B	-0.393682
TCGA-62-8394	0.0320644
TCGA-62-8395	-0.419018
TCGA-62-8397	-0.0933427
TCGA-62-8398	0.275622
TCGA-62-8399	-0.229587
TCGA-62-8402	0.0922438
TCGA-62-A46O	0.125747
TCGA-62-A46P	-0.270491
TCGA-62-A46R	-0.256537
TCGA-62-A46S	0.013783
TCGA-62-A46V	0.0241606
TCGA-62-A46Y	0.00576452
TCGA-62-A470	-0.0448626
TCGA-62-A471	0.142858
TCGA-62-A472	0.0987751
TCGA-64-1677	0.308995
TCGA-64-1678	0.387117
TCGA-64-1680	0.0650759
TCGA-64-1681	0.0382527
TCGA-64-5774	0.335669
TCGA-64-5775	0.180335
TCGA-64-5779	0.261866
TCGA-67-3770	-0.0736618
TCGA-67-3773	0.227434
TCGA-67-3774	-0.00626286
TCGA-67-4679	-0.209803
TCGA-67-6215	-0.222212
TCGA-69-7760	-0.0546073
TCGA-69-7763	-0.133637
TCGA-69-7764	-0.420744
TCGA-69-7973	-0.143347
TCGA-69-7979	-0.0496517
TCGA-69-7980	-0.272355
TCGA-69-8253	0.132418
TCGA-69-8254	-0.271051
TCGA-69-8255	-0.129764
TCGA-69-A59K	-0.0948862
TCGA-71-6725	-0.383647
TCGA-71-8520	-0.153965
TCGA-73-4659	0.401975
TCGA-73-4662	-0.0456906
TCGA-73-4668	-0.119197
TCGA-73-4670	0.192287
TCGA-73-4675	-0.101034
TCGA-73-4676	0.227567
TCGA-73-4677	0.0489192
TCGA-73-7498	-0.295637
TCGA-73-A9RS	0.180643
TCGA-75-5146	0.0885804
TCGA-75-5147	0.133494
TCGA-75-6206	-0.355673
TCGA-75-6207	0.118988
TCGA-75-6214	0.047466
TCGA-75-7027	-0.0508019
TCGA-75-7031	0.14133
TCGA-78-7143	-0.289523
TCGA-78-7145	0.261501
TCGA-78-7146	-0.00359205
TCGA-78-7147	-0.223545
TCGA-78-7148	0.110559
TCGA-78-7149	-0.291345
TCGA-78-7150	-0.0108361
TCGA-78-7152	-0.16013
TCGA-78-7153	0.0320591
TCGA-78-7154	-0.00915552
TCGA-78-7155	-0.203934
TCGA-78-7156	-0.315374
TCGA-78-7158	-0.309731
TCGA-78-7161	0.0236678
TCGA-78-7162	-0.157591
TCGA-78-7163	0.0722077
TCGA-78-7166	-0.0792487
TCGA-78-7167	-0.411903
TCGA-78-7220	-0.013761
TCGA-78-7535	-0.155466
TCGA-78-7536	0.123352
TCGA-78-7537	-0.205602
TCGA-78-7539	-0.142986
TCGA-78-7540	-0.398846
TCGA-78-7542	0.216845
TCGA-78-7633	-0.195237
TCGA-78-8640	-0.0356828
TCGA-78-8655	-0.324318
TCGA-78-8662	-0.26159
TCGA-80-5607	0.241756
TCGA-80-5608	0.267382
TCGA-80-5611	0.301488
TCGA-86-6562	-0.0933609
TCGA-86-7713	-0.106368
TCGA-86-7714	-0.288816
TCGA-86-7955	-0.141981
TCGA-86-8054	0.0753023
TCGA-86-8056	-0.364804
TCGA-86-8073	-0.301547
TCGA-86-8074	-0.0159264
TCGA-86-8278	-0.00798536
TCGA-86-8279	-0.0598779
TCGA-86-8281	-0.30084
TCGA-86-8358	-0.144029
TCGA-86-8359	0.151035
TCGA-86-8668	-0.330399
TCGA-86-8669	0.0523318
TCGA-86-8673	0.0310565
TCGA-86-8674	-0.0179419
TCGA-86-A4D0	0.109947
TCGA-86-A4JF	0.143189
TCGA-91-6829	-0.186337
TCGA-91-6831	0.39624
TCGA-91-6836	0.27368
TCGA-91-6840	-0.279289
TCGA-91-6847	-0.335698
TCGA-91-6849	0.124608
TCGA-91-7771	0.221506
TCGA-91-8496	0.218427
TCGA-91-8497	-0.257379
TCGA-91-8499	0.348871
TCGA-91-A4BD	0.107235
TCGA-93-8067	-0.0923691
TCGA-93-A4JN	-0.286566
TCGA-93-A4JP	-0.187138
TCGA-95-7039	-0.0753746
TCGA-95-7043	-0.31183
TCGA-95-7562	0.121616
TCGA-95-7567	-0.119261
TCGA-95-7947	-0.205277
TCGA-95-7948	-0.268064
TCGA-95-8494	0.109237
TCGA-95-A4VK	-0.472383
TCGA-95-A4VP	-0.0215043
TCGA-97-7546	-0.108965
TCGA-97-7547	-0.403978
TCGA-97-7937	-0.277664
TCGA-97-7938	-0.273016
TCGA-97-7941	-0.286507
TCGA-97-8171	-0.312558
TCGA-97-8172	-0.421514
TCGA-97-8175	0.262278
TCGA-97-8176	-0.00128914
TCGA-97-8179	-0.200997
TCGA-97-8547	0.0954902
TCGA-97-8552	-0.286902
TCGA-97-A4M0	0.23472
TCGA-97-A4M1	-0.178519
TCGA-97-A4M3	-0.222762
TCGA-97-A4M5	-0.200578
TCGA-99-8025	0.039712
TCGA-99-8032	0.285182
TCGA-J2-8194	0.298426
TCGA-J2-A4AD	-0.256682
TCGA-J2-A4AE	-0.0779794
TCGA-L4-A4E5	-0.0299496
TCGA-L9-A443	-0.0499952
TCGA-L9-A50W	-0.221222
TCGA-L9-A5IP	0.332225
TCGA-L9-A7SV	-0.25749
TCGA-MN-A4N1	-0.165873
TCGA-MN-A4N4	-0.171679
TCGA-MN-A4N5	-0.221785
TCGA-MP-A4SV	0.143964
TCGA-MP-A4SY	-0.0919294
TCGA-MP-A4T6	-0.382775
TCGA-MP-A4T7	0.31515
TCGA-MP-A4T8	0.153637
TCGA-MP-A4TE	-0.0677157
TCGA-MP-A4TF	0.0625928
TCGA-MP-A5C7	-0.442381
TCGA-NJ-A4YF	0.294656
TCGA-NJ-A4YG	-0.277526
TCGA-NJ-A4YI	-0.0563669
TCGA-NJ-A4YP	-0.196878
TCGA-NJ-A55O	-0.22531
TCGA-NJ-A55R	-0.152737
TCGA-NJ-A7XG	-0.161732
TCGA-O1-A52J	-0.147819
