# Supplementary material for: Comprehensive analysis of Cuproplasia and immune microenvironment in lung adenocarcinoma
Source: Front Pharmacol. 2023 Sep 15;14:1240736. doi: 10.3389/fphar.2023.1240736 (PMC10540310; doi:10.3389/fphar.2023.1240736)
Supplement: Supplementary file 2 [file Table3.xlsx]

## Sheet: module_turquoise
FGR
GCLC
CASP10
TFPI
ITGAL
CRLF1
MAP3K14
CX3CL1
ETV1
CEACAM21
SCN4A
TEAD3
IL32
ETV7
CD4
BTK
SYT7
TYROBP
TMEM159
ALOX5
MAMLD1
WAS
CHDH
SLC11A1
MARCO
CYP24A1
CD74
RUNX3
BIRC3
PLEKHO1
GCLM
RRAGD
VIM
FAS
TNFRSF1B
HMGB3
SLC4A7
RNF19A
CASR
MSR1
AIFM2
CAPG
ADAM28
JADE2
LCP2
SCML1
ROS1
KITLG
EPN3
FNIP2
FSTL4
OPN3
SYNE2
CHRDL2
MCOLN3
IL17RB
F7
RASGRF1
TBXAS1
SLC2A3
CA11
ST3GAL6
FAR2
ANKRD44
TBC1D1
CD84
SPI1
ZFAT
FECH
TRAM1
PHKA1
PRKCZ
IFI35
ACSL4
GUCY2C
PFN2
DAPP1
MGAT4A
TFRC
FCGR2B
PANX2
MGLL
NTN4
CELSR1
PAG1
GPC4
APBB1IP
GPR137B
JADE1
MAP2
NEBL
ZCWPW1
SLC1A3
KEAP1
MEF2C
PTPRC
PKP1
FYB1
EPB41L3
ZNF671
GSTP1
CD82
FCN1
PILRA
AKR1B1
TTC39A
SNX10
PPEF1
LAT2
MYBPC2
HSD17B14
LPCAT2
PIR
SIGLEC1
OAS1
FXYD5
GRAMD1A
LAG3
IRAK3
LYZ
THPO
CHRD
CD209
EFNB1
PLEKHG2
NAT14
APOH
TBX15
PTGS1
SEMA4G
SORBS1
BAMBI
TPSD1
TREM2
TMEM14A
MISP
SERPIND1
OSM
MFNG
GRK3
LGALS2
GCAT
SLC5A1
HMOX1
APOBEC3H
APOL4
APOL1
PVALB
NCF4
CSF2RB
KCTD17
LGMN
DHRS7
PCK2
NINL
CD40
NFATC2
DOK5
BMP7
BIRC7
RASSF2
HCK
SAMHD1
CELF4
NOL4
STS
TBL1X
TLR8
MOSPD1
RENBP
SMARCA1
ZDHHC15
GLA
TNFSF13B
ACP5
CORO1A
CCL22
CCL17
HAS3
NECAB2
COTL1
RHBDL1
CPPED1
TOX3
PYCARD
SYT17
AQP9
MYEF2
ZC2HC1A
IL7
GFUS
GSR
FGL1
DHDH
CD37
RETN
IL4I1
DYRK1B
CLC
CEACAM4
SIGLEC8
RABAC1
SIGLEC6
LILRB5
ISYNA1
TMEM59L
HAMP
ETHE1
CADM4
TFEC
CPVL
CRHR2
CCL24
MOSPD3
AGR2
GIMAP2
TRIM14
TLE4
PTGR1
DOCK8
DDX58
GATA3
RASSF4
PALD1
VSIR
LIPA
TWNK
DKK1
RAPGEFL1
WNT3
TRIM16L
ENO3
LGALS3BP
CCL2
CCL8
DHX58
ABI3
DLX4
HLF
SLC16A6
VTN
PMP22
ALDOC
MFSD10
BST1
SNX25
UGDH
HTATIP2
CTSC
MS4A6A
MS4A4A
FOLR3
IL10RA
SLC15A3
CLEC2B
SELPLG
BIN2
SCNN1A
LTBR
OAS3
OAS2
ARHGDIB
SPRING1
ACRBP
SPSB2
BTN3A3
GCNT2
ADTRP
MAN1A1
FANCE
CD83
BAG2
CRYBG1
VNN1
VNN2
SLC16A10
LY86
PRSS16
MAN2A1
HBEGF
HAND1
THBS4
ST8SIA4
HRH2
HGD
CD86
CEP70
LRRC31
USP9Y
GNB4
HHLA2
PODXL2
MAPKAPK3
SLC4A3
IL1A
POMC
IFIH1
DOK1
EVA1A
EFEMP1
STAT1
GLS
PECR
OTX1
IL18R1
PROC
ID2
LCT
PLEK
CD207
BCL9
NCF2
PLA2G4A
WLS
RGS2
CTH
CFHR3
TFAP2E
TMEM9
ST6GALNAC5
PADI2
GBP3
RAB29
CNN3
F3
HSD11B1
IRF6
PROX1
ZNF541
KPTN
ATP10B
PLAGL1
RAB32
RARRES1
CSF3R
IFI27L2
NPC2
FLVCR2
GPR68
KLHL29
EPCAM
OGFRL1
IFIT3
IFIT2
GPAM
PPP1R3C
CNNM1
MOB3B
INSL4
CD274
CXorf21
KCNJ5
DUSP4
PTK2B
PLBD1
CSTA
FABP3
CCRL2
TNFSF10
TMIGD3
RASL11A
SASH3
HS3ST2
GLIPR2
KIAA1549
SFTPA1
SRGN
EGR2
RASSF8
BHLHE41
NCKAP1L
MMP19
KCNJ2
INHA
OBSL1
PI3
PIGT
CEACAM8
F13A1
IRF1
TMEM255A
SOX9
SLC2A4RG
PPDPF
IL1B
CD70
NRSN2
OVOL2
BFSP1
MRPS26
NECAB3
MCF2L
FFAR2
HCST
RRAS
IFI6
EVI2A
ARMCX1
TRAF2
ATP13A4
FGFRL1
ADGRE2
FGL2
SDF2L1
GAL3ST1
CDC42EP1
APOL3
APOL2
RAC2
APOBEC3A
APOBEC3F
FOXP2
IRF5
HOXD1
BBOX1
SOX15
SIGLEC9
KLK8
ARHGEF6
FGF13
CDH15
PUDP
APOE
APOC1
BST2
KLHDC7B
OLFM1
HELZ2
LSP1
TNNI2
RBBP8NL
NPAS1
GMFG
SMPDL3B
THEMIS2
MPP1
SLC7A10
LILRB2
ZNF428
IDO1
NAPSB
CKMT2
PPP1R1B
LGALS3
PPARG
EMILIN2
TRIM22
RAP1GAP2
CLUH
CLEC10A
XAF1
BCAN
ACY3
DMGDH
BHMT2
ATP8A2
ALOX5AP
CHI3L1
MYBPH
CHIT1
EPSTI1
PRAM1
PLAAT4
GIMAP4
CD180
PTPN22
RSAD2
MYCN
CMPK2
IL2RA
IL15RA
KCTD1
DOCK2
SLC37A2
CTSL
GOLM1
HAVCR2
SDS
OASL
TMEM243
NT5E
LCA5
KRT87P
PKIB
STX11
NPL
DOCK10
WNT10A
CYP27A1
PLXNC1
SPRY2
LCP1
SCRN1
GPNMB
AOAH
MYO1G
ALPK3
RTP4
GALNT5
KCTD3
IL1RN
HS6ST1
TLR4
KIAA0319
UQCC2
C6orf52
TLR2
SLCO2B1
IL18BP
DDX60
ARHGAP20
TMPRSS13
CASP1
PLCB2
BRDT
IFI44L
IFI44
DNASE2B
CGREF1
DUSP5
RBP4
SLC40A1
HERC6
HERC5
NAAA
SLC39A8
PARVG
KIF21A
LRIG3
GLIPR1
PHLDA1
DUSP6
GPR84
N4BP2L1
GRTP1
NOVA1
RTN1
WARS1
HDC
GCNT3
BCL2A1
ARRDC4
HAPLN3
FURIN
ITGAX
IGSF6
NLRC5
OSGIN1
IRF8
KSR1
SLC39A6
CARD14
TTYH2
PNMT
VAV1
TRPM2
EMP3
CBLC
WTIP
RNPEPL1
NLRP12
SIGLEC10
FAM71E1
PGD
C1orf162
CD53
GPA33
FCGR2A
ADAMTSL4
C1orf56
HHIPL2
S100A8
SCCPDH
REN
ATP6V1C2
EML4
DQX1
ST6GAL2
CNGA3
STAC
PTPRG
ARL6IP5
NCEH1
ILDR1
SLC10A4
PLAC8
DDIT4L
RNF175
MYO10
LHFPL2
IQGAP2
RASA1
TNFAIP8
CXCL14
FAM50B
PLA2G7
DOK3
LGSN
RNF217
SDK1
POMZP3
RADX
DOCK11
DOK2
DNAJC5B
ATP6V0D2
GSDMC
ARHGAP39
SLC39A4
SHC3
ZNF462
UGCG
GSN
LCN2
PROSER2
ADD3
HABP2
PTPRJ
ENDOD1
KLHL35
CAPN5
HYOU1
MS4A2
MPZL2
FERMT3
TM7SF2
KLRF1
FXYD4
CTF1
FCGR1A
SLC7A11
TMEM86A
ANK3
NPAS3
KCTD14
AKR1C2
ADAM8
CCL28
GLT1D1
HSPB8
ARL11
KCNK13
ANKRD22
IFIT5
HHEX
DAB2
SYCP2L
MERTK
PLEKHG4B
ADPRHL1
KCTD15
MCOLN2
CABYR
UBASH3B
ROBO3
NRGN
PRKCA
UCHL1
TNIK
LY96
TMSB4Y
C21orf91
CHODL
CA10
PIP4P2
TTC39B
SAMSN1
SLC7A7
PIK3AP1
VSIG4
PDIA4
SLA
CLIC2
BATF
TIAM1
ANKRD9
SH3RF2
UBE2L6
C8A
PWWP3B
MX1
SLC34A2
XDH
COLEC12
SHROOM4
H2BC5
H4C8
TSPAN33
CD1A
CD1C
CD1B
CD1E
GPAT4
SLAMF8
SPATA2L
FCER1G
CACHD1
FBXW5
C1QC
CBR1
CBR3
SIM2
M1AP
IRX6
HK2
ALDH4A1
TCHH
AGRP
ABCG1
G6PD
ITGB2
S100B
CACFD1
JAML
SHC1
HK3
PTGER1
PPP1R16A
BDH1
PGAP3
ZNF385A
IZUMO2
SCIMP
ASGR2
MSLNL
ASRGL1
LRP5
AKR7A3
LAPTM5
KIAA1522
FAM102B
GBP2
ZNF281
OXER1
HAAO
PIGR
TRIM17
SLC16A14
SGPP2
HPGDS
CTSS
TNFAIP8L2
PMVK
CLDN1
ADORA1
NUAK2
MNDA
IFI16
AIM2
PTPN13
PPM1K
PTX3
PCOLCE2
CXCL5
CPA3
CDCP1
SLC6A20
CCR1
LIPH
S100P
CAMP
ETNPPL
PITX2
HPGD
HHIP
CMBL
F2RL1
ERAP1
ERAP2
CSF2
IL22RA2
IL31RA
GALNT10
KCNK5
FABP5
DCSTAMP
NUDT2
SYK
ABCA1
TMEM71
CYBB
MID1IP1
NCF1C
ASB11
WNK2
SPTSSA
FOLR2
TMEM63C
AKR1E2
DRGX
SLC18A2
NDRG2
NSMF
LARGE2
PACSIN3
IFI27
SPRED1
GPT2
AMN
CKB
PLD4
CLEC4E
B2M
SLFN5
MYO1A
MS4A7
PDIA3
GNGT2
SLC27A4
UGT1A6
SNX20
TBC1D16
FN3K
GNG8
GPD1
LAIR1
GPT
CD300C
CD300A
HID1
GSDMA
SLC3A2
TRANK1
BATF2
CX3CR1
TAP1
SLC20A2
TMEM150A
INPP5D
LGALS9
SIGLEC7
EFNA1
ADRB2
NR0B1
P2RY12
RNASE2
PTAFR
RNASE6
CD52
HTRA4
PLEKHA2
HIC2
CHRNA5
ASPSCR1
FASN
MT1E
DCXR
NRG4
ITGAM
PUSL1
SLC30A1
METTL7B
KRT86
CD14
KRT83
SERPINB9
EMB
IRF2BP1
OSCAR
PKIA
FPR2
FPR1
SIGLEC17P
TRIM8
JUNB
UGT2B7
NPTX1
ZNF439
CHST11
CHD7
CLCN5
KRT13
PTGER4
FGA
PIK3CD
NMRAL2P
GPR34
ANO5
TMEM51
LGALS4
PWWP2B
MLLT3
C3AR1
PRNP
CYP4F11
SLFN12
CEBPB
AZU1
TPSAB1
CLEC7A
CLEC12A
GNG12
PRSS27
RASGRP1
SMPDL3A
SLFN11
FADS6
RAB37
EGFL7
PARP14
CYSLTR1
GLRX
DMRT2
C1QB
C1QA
OLR1
CCDC106
AP000769.1
CBX2
MARCHF3
NRROS
TLR1
TLR6
SLC16A13
GALNTL6
CMKLR1
BRSK2
RESF1
ADGRE1
SEZ6L2
MCTP1
LRRC25
P2RY2
GAPT
NUPR1
BNIP3
LPCAT4
SLCO3A1
DIRAS1
BASP1
C8G
GCNT4
TALDO1
RIMKLA
RPS6KA3
KCNA3
DLGAP1-AS1
SAMD9L
CD163
PGBD5
CD163L1
AC011944.1
NECTIN3
SOX12
KCNG2
SHISA3
MAF
CTNNBIP1
KCTD12
OPLAH
TMEM52
RNF186
SNX18
RRS1
ZFP42
DPM3
TMTC2
RAB39A
HLA-DQB1
GPC5
SHARPIN
CIITA
ZFPM1
CDC42EP4
ZBTB42
FCER1A
PIPOX
TMEM150B
SLC9A4
HCLS1
BHLHA15
H2AC6
H2BC4
SHISA2
CHST13
CXCR2
FAM83H
NQO1
CCL13
DDX60L
ZNF467
P2RY13
PLAG1
SLC9A9
LDOC1
UBE2E2
AP1S2
WASH6P
CSF1R
LINC01006
TSKU
PAQR7
MCEMP1
SYNDIG1L
GPR132
MX2
CCR3
GPR39
NPW
CRELD2
GPR173
SRPK3
CSF1
TXNRD2
PROS1
BEX5
LPAR5
STING1
H2BC21
APOBR
FMNL1
LCN12
MUC6
USP18
ADSS1
INPP5J
IFITM2
TNFAIP2
SOCS1
GPRIN3
IRF7
PDE6G
IFIT1
IKZF1
PCYT2
NAT8L
EVI2B
IFITM1
POMK
TMLHE
ATP4B
CD300LF
FFAR4
BPIFB4
EDARADD
CYP4F12
MTARC1
PRELID2
CD300E
GLDN
BTN3A2
ARHGAP30
CYP4F3
PRR5
LILRB4
MITF
LILRA5
FPR3
ISG15
TRPV2
SLC18A3
HSPE1P11
CARD9
H1-2
DMBT1
NHS
NCR3LG1
RUFY4
PLSCR1
COL25A1
FAM83G
DPYD
TEKT4P2
ZBED6CL
TMEM198
FZD9
ENTPD8
INSYN2A
HACD4
ANKDD1B
S100A13
BNIP5
ALG1L
GSPT2
HLA-DRB1
S100A4
HLA-DRB9
THEM5
PPP1R26
TLR7
HSH2D
HLA-DQA1
CLPSL2
SNHG17
CASP4
SERTAD1
SIGLEC15
H4C3
GAL3ST4
CYSRT1
SERPINA1
TPSB2
C6orf141
GUCA2A
ZNF165
UAP1L1
C5AR1
MAP3K5
SPN
SLC28A3
ELANE
MPEG1
DPP4
PDCD1LG2
NMB
MAP1LC3C
CYRIA
H2BC12
SIRPA
AKR1B10
SOWAHC
SULT1C2
CSF2RA
HLA-DRB5
MMP17
STK39
PAPSS2
SUCNR1
SELENOM
APRT
SGMS1
MIR219A1
RNY4P19
RNU6-37P
U8
RNU6-403P
RNU6-137P
RNY1
RN7SKP227
SNORD48
IQANK1
CHML
C1orf53
FCGR3A
DDO
SAMD13
LINC01270
MAFB
GGTA1
TMEM273
GPRIN2
PFDN6
HLA-DOA
HLA-DMA
PSMB8
TAP2
NBDY
HLA-DRA
FKBPL
ZBTB12
HSPA1B
VWA7
CARD16
AIF1
LST1
NFKBIL1
MCCD1
HLA-C
GUCY2EP
C6orf136
LILRB3
HLA-E
LINC01257
HLA-G
HLA-F
ZFP57
CLLU1-AS1
PSMB10
ADGRG1
SAMD9
TMSB4X
GYG2P1
HCP5
HLA-H
HLA-A
RNU6-767P
RNU6-30P
RNU6-140P
MIR215
MIR561
DIO1
TRDJ1
AC092814.1
SNORD17
AC073149.1
RNA5SP474
RNF208
C8orf82
GPSM3
PPM1N
NAXD
C19orf38
AC087491.1
TUBA5P
SMTNL1
RPL23AP3
TTC3P1
LINC00680
AP002761.1
AC245297.1
H4C10P
AL121949.1
AL121949.2
LINC01644
AC110619.1
AL121949.3
MBL3P
GCNT1P4
BOLA2P3
AL096855.1
C6orf226
TRIM16
APOL6
RNU2-5P
RNA5SP29
RNA5SP247
RNA5SP450
RNA5SP39
AC092198.1
HLA-DQB1-AS1
CCR5AS
CYP4F32P
LINC01983
LINP1
HLA-DPB1
TNS1-AS1
AC007319.1
HAGLR
AL391427.1
LINC02633
AL161785.1
PELATON
AC114489.1
AC096677.1
HLA-DPB2
AC007919.1
RPL32P1
AC010789.1
AC083900.1
LINC02813
AL353572.1
GBP1P1
SNED1-AS1
C2CD4D
GS1-594A7.3
AL391244.1
PARD3-AS1
AL390198.1
LINC01108
HSBP1L1
RNF207-AS1
DANCR
ITGB2-AS1
AC114402.1
AKR1B15
LTB
HSD11B1-AS1
AL391056.1
LINC01714
AL358075.2
LINC01655
HLA-U
LINC02585
PTMAP1
LINC02474
AL033519.4
AL022313.2
AC090954.1
AC069542.1
HLA-DRB6
PANK2-AS1
ATXN1-AS1
AL022316.1
AC004888.1
LINC01816
HLA-DPA1
AL139288.1
AL033397.1
AL451069.2
AC006033.1
HS1BP3-IT1
AL731567.1
AL442224.1
ZBED9
RPS6KA2-IT1
AJM1
HLA-DQB2
AL354892.2
AL356320.1
TNF
AC016876.1
RPS6P12
AP000688.2
LINC00513
CYP2T1P
AL035446.1
LINC02535
AL022724.2
C2CD4D-AS1
AL139289.1
HLA-B
LINC00676
AL021392.1
AL021154.1
HGH1
HLA-Z
LINC02154
NFAM1
SAPCD1-AS1
KIF3AP1
B3GALT4
LINC01564
AL138760.1
EGOT
HMGN2P28
AC019117.2
SCAT8
UST-AS2
PITPNA-AS1
LINC02814
BMS1P10
CREB3L2-AS1
ANO7L1
RNF223
HLA-DPA3
ZNF737
HLA-DQA2
SNRPCP1
LINC02257
OR7E7P
AC069549.1
RN7SL221P
TNFSF12
APOBEC3G
LILRA2
PSMB9
CPHL1P
RPL13P5
UGT1A1
HLA-DMB
TUBAP13
RPS29P11
HLA-L
TIPARP-AS1
ATP1B3-AS1
LILRA6
APOBEC3C
AL109761.1
MALINC1
LINC01550
AC133963.1
LINC00992
AC078850.2
HHIP-AS1
AC026785.3
AC105389.2
ARL2BPP4
AL033397.2
AC034231.1
AC092490.1
PANCR
AC010307.4
AC012645.1
Z99943.2
RNU7-124P
AC114748.1
RNU1-61P
SCARNA21
AC090541.1
AC024451.2
AC111149.2
MIR3142HG
AC110741.1
IGHVII-78-1
AC007991.2
AC027117.2
AC022730.4
AC103957.2
ANK3-DT
LINC00824
AC100854.1
AC087269.1
SIGLEC14
SIGLEC12
AC136443.1
AC027031.2
AP003119.1
AC105219.3
AP001318.2
AP003119.2
AP002360.1
HSPE1P18
AC090559.1
AC109322.1
AF131215.5
AC007848.1
URB1-AS1
ZNF486
AC156455.1
PLBD1-AS1
AC022509.3
AC026369.3
LINC02417
ODC1-DT
AC121757.1
NOP56P3
SNRPGP18
AC025575.2
CLEC5A
AC130895.1
AC079384.1
RHOXF1-AS1
LINC01269
AL133371.2
AL133370.1
AC005479.1
AC013457.1
LINC02345
MIR4713HG
AC020891.2
AC090515.4
IRAIN
IDH2-DT
AC106738.1
AC106738.2
AL365361.1
Z97653.1
AC009065.2
AC040169.1
AC012174.1
MMP2-AS1
AC120498.2
AC010889.1
CD2BP2-DT
AC084262.1
MRC1
AC099518.1
AC127455.1
AC010536.2
AC092803.1
AL135818.2
FBXL19-AS1
AC009093.3
LINC02555
AC009065.5
EPPK1
AC137932.2
PDCD6IPP2
H2BC20P
LINC00922
AC027228.2
DLGAP1-AS2
LINC02185
AC092115.3
MIR193BHG
AC027763.1
AC129507.4
ALOX12P2
AC027763.2
AC069366.1
MIR3135B
LINC02864
AC015818.3
RHEX
AC016866.1
MIR4513
DCXR-DT
AC145207.8
MIR4420
AC005722.4
AC129926.1
AC138207.5
AC090772.3
TXNIP
AC002091.1
POLRMTP1
RASSF5
RN7SL138P
AC002091.2
AP002478.1
AC005838.2
AL135905.1
GAPLINC
AC005336.1
AC060766.1
AC036176.1
AC007993.2
AC060766.4
AC015911.7
AC125437.1
TAF9P3
SLC6A14
AC092070.2
AC120349.1
AL391001.1
AC012065.2
AC005479.2
SMIM15P2
AC025449.1
YTHDF3-AS1
AC008555.4
AC016831.4
AC105254.2
MILR1
AL354872.1
AC008592.4
AC064807.4
ANKRD34A
AL365181.2
AL512413.1
AL645933.2
AL451165.2
RNU6-90P
AC016542.1
AC090425.2
JMJD1C-AS1
AC006238.1
AC099568.2
AC084036.1
C2orf15
AL512598.1
AL359091.4
AC058791.1
AL008723.2
H4C12
AC091271.1
AC018755.4
AC020658.5
AC011297.1
AC007014.2
AC138649.1
H2BC6
MIR223HG
AL356274.1
CCL23
ALOXE3P1
AL161431.1
AL121906.2
CCL18
FCGBP
AC087741.2
AC008250.2
AL139385.1
AL355001.2
SIK1B
CCL4L2
CCL3L3
H4C9
AC245884.12
AC116407.2
AC007996.1
CCL3
AC026368.1
AC027575.2
H3C10
BX539320.1
AC098476.1
AL031258.1
AC009951.4
AC010608.2
AC090772.4
AC067863.2
AL359697.1
AP003108.5
AC023024.2
AL603750.1
LINC01348
LINC01395
ADORA3
FRG1DP
FRG1EP
DUX4L37
RNA5SP532
BX255925.3
AC092306.1
AL033530.1
BX571818.1
AC084262.2
AC063960.1
AC007240.3
AP000331.1
AL355834.2
AL133335.2
AL121933.2
AC121757.2
AL512625.3
AC055807.1
AC016995.1
AC188616.1
AL021978.1
AL359704.2
AC245407.2
BX255925.4

## Sheet: module_brown
FGR
GCLC
CASP10
TFPI
ITGAL
CRLF1
MAP3K14
CX3CL1
ETV1
CEACAM21
SCN4A
TEAD3
IL32
ETV7
CD4
BTK
SYT7
TYROBP
TMEM159
ALOX5
MAMLD1
WAS
CHDH
SLC11A1
MARCO
CYP24A1
CD74
RUNX3
BIRC3
PLEKHO1
GCLM
RRAGD
VIM
FAS
TNFRSF1B
HMGB3
SLC4A7
RNF19A
CASR
MSR1
AIFM2
CAPG
ADAM28
JADE2
LCP2
SCML1
ROS1
KITLG
EPN3
FNIP2
FSTL4
OPN3
SYNE2
CHRDL2
MCOLN3
IL17RB
F7
RASGRF1
TBXAS1
SLC2A3
CA11
ST3GAL6
FAR2
ANKRD44
TBC1D1
CD84
SPI1
ZFAT
FECH
TRAM1
PHKA1
PRKCZ
IFI35
ACSL4
GUCY2C
PFN2
DAPP1
MGAT4A
TFRC
FCGR2B
PANX2
MGLL
NTN4
CELSR1
PAG1
GPC4
APBB1IP
GPR137B
JADE1
MAP2
NEBL
ZCWPW1
SLC1A3
KEAP1
MEF2C
PTPRC
PKP1
FYB1
EPB41L3
ZNF671
GSTP1
CD82
FCN1
PILRA
AKR1B1
TTC39A
SNX10
PPEF1
LAT2
MYBPC2
HSD17B14
LPCAT2
PIR
SIGLEC1
OAS1
FXYD5
GRAMD1A
LAG3
IRAK3
LYZ
THPO
CHRD
CD209
EFNB1
PLEKHG2
NAT14
APOH
TBX15
PTGS1
SEMA4G
SORBS1
BAMBI
TPSD1
TREM2
TMEM14A
MISP
SERPIND1
OSM
MFNG
GRK3
LGALS2
GCAT
SLC5A1
HMOX1
APOBEC3H
APOL4
APOL1
PVALB
NCF4
CSF2RB
KCTD17
LGMN
DHRS7
PCK2
NINL
CD40
NFATC2
DOK5
BMP7
BIRC7
RASSF2
HCK
SAMHD1
CELF4
NOL4
STS
TBL1X
TLR8
MOSPD1
RENBP
SMARCA1
ZDHHC15
GLA
TNFSF13B
ACP5
CORO1A
CCL22
CCL17
HAS3
NECAB2
COTL1
RHBDL1
CPPED1
TOX3
PYCARD
SYT17
AQP9
MYEF2
ZC2HC1A
IL7
GFUS
GSR
FGL1
DHDH
CD37
RETN
IL4I1
DYRK1B
CLC
CEACAM4
SIGLEC8
RABAC1
SIGLEC6
LILRB5
ISYNA1
TMEM59L
HAMP
ETHE1
CADM4
TFEC
CPVL
CRHR2
CCL24
MOSPD3
AGR2
GIMAP2
TRIM14
TLE4
PTGR1
DOCK8
DDX58
GATA3
RASSF4
PALD1
VSIR
LIPA
TWNK
DKK1
RAPGEFL1
WNT3
TRIM16L
ENO3
LGALS3BP
CCL2
CCL8
DHX58
ABI3
DLX4
HLF
SLC16A6
VTN
PMP22
ALDOC
MFSD10
BST1
SNX25
UGDH
HTATIP2
CTSC
MS4A6A
MS4A4A
FOLR3
IL10RA
SLC15A3
CLEC2B
SELPLG
BIN2
SCNN1A
LTBR
OAS3
OAS2
ARHGDIB
SPRING1
ACRBP
SPSB2
BTN3A3
GCNT2
ADTRP
MAN1A1
FANCE
CD83
BAG2
CRYBG1
VNN1
VNN2
SLC16A10
LY86
PRSS16
MAN2A1
HBEGF
HAND1
THBS4
ST8SIA4
HRH2
HGD
CD86
CEP70
LRRC31
USP9Y
GNB4
HHLA2
PODXL2
MAPKAPK3
SLC4A3
IL1A
POMC
IFIH1
DOK1
EVA1A
EFEMP1
STAT1
GLS
PECR
OTX1
IL18R1
PROC
ID2
LCT
PLEK
CD207
BCL9
NCF2
PLA2G4A
WLS
RGS2
CTH
CFHR3
TFAP2E
TMEM9
ST6GALNAC5
PADI2
GBP3
RAB29
CNN3
F3
HSD11B1
IRF6
PROX1
ZNF541
KPTN
ATP10B
PLAGL1
RAB32
RARRES1
CSF3R
IFI27L2
NPC2
FLVCR2
GPR68
KLHL29
EPCAM
OGFRL1
IFIT3
IFIT2
GPAM
PPP1R3C
CNNM1
MOB3B
INSL4
CD274
CXorf21
KCNJ5
DUSP4
PTK2B
PLBD1
CSTA
FABP3
CCRL2
TNFSF10
TMIGD3
RASL11A
SASH3
HS3ST2
GLIPR2
KIAA1549
SFTPA1
SRGN
EGR2
RASSF8
BHLHE41
NCKAP1L
MMP19
KCNJ2
INHA
OBSL1
PI3
PIGT
CEACAM8
F13A1
IRF1
TMEM255A
SOX9
SLC2A4RG
PPDPF
IL1B
CD70
NRSN2
OVOL2
BFSP1
MRPS26
NECAB3
MCF2L
FFAR2
HCST
RRAS
IFI6
EVI2A
ARMCX1
TRAF2
ATP13A4
FGFRL1
ADGRE2
FGL2
SDF2L1
GAL3ST1
CDC42EP1
APOL3
APOL2
RAC2
APOBEC3A
APOBEC3F
FOXP2
IRF5
HOXD1
BBOX1
SOX15
SIGLEC9
KLK8
ARHGEF6
FGF13
CDH15
PUDP
APOE
APOC1
BST2
KLHDC7B
OLFM1
HELZ2
LSP1
TNNI2
RBBP8NL
NPAS1
GMFG
SMPDL3B
THEMIS2
MPP1
SLC7A10
LILRB2
ZNF428
IDO1
NAPSB
CKMT2
PPP1R1B
LGALS3
PPARG
EMILIN2
TRIM22
RAP1GAP2
CLUH
CLEC10A
XAF1
BCAN
ACY3
DMGDH
BHMT2
ATP8A2
ALOX5AP
CHI3L1
MYBPH
CHIT1
EPSTI1
PRAM1
PLAAT4
GIMAP4
CD180
PTPN22
RSAD2
MYCN
CMPK2
IL2RA
IL15RA
KCTD1
DOCK2
SLC37A2
CTSL
GOLM1
HAVCR2
SDS
OASL
TMEM243
NT5E
LCA5
KRT87P
PKIB
STX11
NPL
DOCK10
WNT10A
CYP27A1
PLXNC1
SPRY2
LCP1
SCRN1
GPNMB
AOAH
MYO1G
ALPK3
RTP4
GALNT5
KCTD3
IL1RN
HS6ST1
TLR4
KIAA0319
UQCC2
C6orf52
TLR2
SLCO2B1
IL18BP
DDX60
ARHGAP20
TMPRSS13
CASP1
PLCB2
BRDT
IFI44L
IFI44
DNASE2B
CGREF1
DUSP5
RBP4
SLC40A1
HERC6
HERC5
NAAA
SLC39A8
PARVG
KIF21A
LRIG3
GLIPR1
PHLDA1
DUSP6
GPR84
N4BP2L1
GRTP1
NOVA1
RTN1
WARS1
HDC
GCNT3
BCL2A1
ARRDC4
HAPLN3
FURIN
ITGAX
IGSF6
NLRC5
OSGIN1
IRF8
KSR1
SLC39A6
CARD14
TTYH2
PNMT
VAV1
TRPM2
EMP3
CBLC
WTIP
RNPEPL1
NLRP12
SIGLEC10
FAM71E1
PGD
C1orf162
CD53
GPA33
FCGR2A
ADAMTSL4
C1orf56
HHIPL2
S100A8
SCCPDH
REN
ATP6V1C2
EML4
DQX1
ST6GAL2
CNGA3
STAC
PTPRG
ARL6IP5
NCEH1
ILDR1
SLC10A4
PLAC8
DDIT4L
RNF175
MYO10
LHFPL2
IQGAP2
RASA1
TNFAIP8
CXCL14
FAM50B
PLA2G7
DOK3
LGSN
RNF217
SDK1
POMZP3
RADX
DOCK11
DOK2
DNAJC5B
ATP6V0D2
GSDMC
ARHGAP39
SLC39A4
SHC3
ZNF462
UGCG
GSN
LCN2
PROSER2
ADD3
HABP2
PTPRJ
ENDOD1
KLHL35
CAPN5
HYOU1
MS4A2
MPZL2
FERMT3
TM7SF2
KLRF1
FXYD4
CTF1
FCGR1A
SLC7A11
TMEM86A
ANK3
NPAS3
KCTD14
AKR1C2
ADAM8
CCL28
GLT1D1
HSPB8
ARL11
KCNK13
ANKRD22
IFIT5
HHEX
DAB2
SYCP2L
MERTK
PLEKHG4B
ADPRHL1
KCTD15
MCOLN2
CABYR
UBASH3B
ROBO3
NRGN
PRKCA
UCHL1
TNIK
LY96
TMSB4Y
C21orf91
CHODL
CA10
PIP4P2
TTC39B
SAMSN1
SLC7A7
PIK3AP1
VSIG4
PDIA4
SLA
CLIC2
BATF
TIAM1
ANKRD9
SH3RF2
UBE2L6
C8A
PWWP3B
MX1
SLC34A2
XDH
COLEC12
SHROOM4
H2BC5
H4C8
TSPAN33
CD1A
CD1C
CD1B
CD1E
GPAT4
SLAMF8
SPATA2L
FCER1G
CACHD1
FBXW5
C1QC
CBR1
CBR3
SIM2
M1AP
IRX6
HK2
ALDH4A1
TCHH
AGRP
ABCG1
G6PD
ITGB2
S100B
CACFD1
JAML
SHC1
HK3
PTGER1
PPP1R16A
BDH1
PGAP3
ZNF385A
IZUMO2
SCIMP
ASGR2
MSLNL
ASRGL1
LRP5
AKR7A3
LAPTM5
KIAA1522
FAM102B
GBP2
ZNF281
OXER1
HAAO
PIGR
TRIM17
SLC16A14
SGPP2
HPGDS
CTSS
TNFAIP8L2
PMVK
CLDN1
ADORA1
NUAK2
MNDA
IFI16
AIM2
PTPN13
PPM1K
PTX3
PCOLCE2
CXCL5
CPA3
CDCP1
SLC6A20
CCR1
LIPH
S100P
CAMP
ETNPPL
PITX2
HPGD
HHIP
CMBL
F2RL1
ERAP1
ERAP2
CSF2
IL22RA2
IL31RA
GALNT10
KCNK5
FABP5
DCSTAMP
NUDT2
SYK
ABCA1
TMEM71
CYBB
MID1IP1
NCF1C
ASB11
WNK2
SPTSSA
FOLR2
TMEM63C
AKR1E2
DRGX
SLC18A2
NDRG2
NSMF
LARGE2
PACSIN3
IFI27
SPRED1
GPT2
AMN
CKB
PLD4
CLEC4E
B2M
SLFN5
MYO1A
MS4A7
PDIA3
GNGT2
SLC27A4
UGT1A6
SNX20
TBC1D16
FN3K
GNG8
GPD1
LAIR1
GPT
CD300C
CD300A
HID1
GSDMA
SLC3A2
TRANK1
BATF2
CX3CR1
TAP1
SLC20A2
TMEM150A
INPP5D
LGALS9
SIGLEC7
EFNA1
ADRB2
NR0B1
P2RY12
RNASE2
PTAFR
RNASE6
CD52
HTRA4
PLEKHA2
HIC2
CHRNA5
ASPSCR1
FASN
MT1E
DCXR
NRG4
ITGAM
PUSL1
SLC30A1
METTL7B
KRT86
CD14
KRT83
SERPINB9
EMB
IRF2BP1
OSCAR
PKIA
FPR2
FPR1
SIGLEC17P
TRIM8
JUNB
UGT2B7
NPTX1
ZNF439
CHST11
CHD7
CLCN5
KRT13
PTGER4
FGA
PIK3CD
NMRAL2P
GPR34
ANO5
TMEM51
LGALS4
PWWP2B
MLLT3
C3AR1
PRNP
CYP4F11
SLFN12
CEBPB
AZU1
TPSAB1
CLEC7A
CLEC12A
GNG12
PRSS27
RASGRP1
SMPDL3A
SLFN11
FADS6
RAB37
EGFL7
PARP14
CYSLTR1
GLRX
DMRT2
C1QB
C1QA
OLR1
CCDC106
AP000769.1
CBX2
MARCHF3
NRROS
TLR1
TLR6
SLC16A13
GALNTL6
CMKLR1
BRSK2
RESF1
ADGRE1
SEZ6L2
MCTP1
LRRC25
P2RY2
GAPT
NUPR1
BNIP3
LPCAT4
SLCO3A1
DIRAS1
BASP1
C8G
GCNT4
TALDO1
RIMKLA
RPS6KA3
KCNA3
DLGAP1-AS1
SAMD9L
CD163
PGBD5
CD163L1
AC011944.1
NECTIN3
SOX12
KCNG2
SHISA3
MAF
CTNNBIP1
KCTD12
OPLAH
TMEM52
RNF186
SNX18
RRS1
ZFP42
DPM3
TMTC2
RAB39A
HLA-DQB1
GPC5
SHARPIN
CIITA
ZFPM1
CDC42EP4
ZBTB42
FCER1A
PIPOX
TMEM150B
SLC9A4
HCLS1
BHLHA15
H2AC6
H2BC4
SHISA2
CHST13
CXCR2
FAM83H
NQO1
CCL13
DDX60L
ZNF467
P2RY13
PLAG1
SLC9A9
LDOC1
UBE2E2
AP1S2
WASH6P
CSF1R
LINC01006
TSKU
PAQR7
MCEMP1
SYNDIG1L
GPR132
MX2
CCR3
GPR39
NPW
CRELD2
GPR173
SRPK3
CSF1
TXNRD2
PROS1
BEX5
LPAR5
STING1
H2BC21
APOBR
FMNL1
LCN12
MUC6
USP18
ADSS1
INPP5J
IFITM2
TNFAIP2
SOCS1
GPRIN3
IRF7
PDE6G
IFIT1
IKZF1
PCYT2
NAT8L
EVI2B
IFITM1
POMK
TMLHE
ATP4B
CD300LF
FFAR4
BPIFB4
EDARADD
CYP4F12
MTARC1
PRELID2
CD300E
GLDN
BTN3A2
ARHGAP30
CYP4F3
PRR5
LILRB4
MITF
LILRA5
FPR3
ISG15
TRPV2
SLC18A3
HSPE1P11
CARD9
H1-2
DMBT1
NHS
NCR3LG1
RUFY4
PLSCR1
COL25A1
FAM83G
DPYD
TEKT4P2
ZBED6CL
TMEM198
FZD9
ENTPD8
INSYN2A
HACD4
ANKDD1B
S100A13
BNIP5
ALG1L
GSPT2
HLA-DRB1
S100A4
HLA-DRB9
THEM5
PPP1R26
TLR7
HSH2D
HLA-DQA1
CLPSL2
SNHG17
CASP4
SERTAD1
SIGLEC15
H4C3
GAL3ST4
CYSRT1
SERPINA1
TPSB2
C6orf141
GUCA2A
ZNF165
UAP1L1
C5AR1
MAP3K5
SPN
SLC28A3
ELANE
MPEG1
DPP4
PDCD1LG2
NMB
MAP1LC3C
CYRIA
H2BC12
SIRPA
AKR1B10
SOWAHC
SULT1C2
CSF2RA
HLA-DRB5
MMP17
STK39
PAPSS2
SUCNR1
SELENOM
APRT
SGMS1
MIR219A1
RNY4P19
RNU6-37P
U8
RNU6-403P
RNU6-137P
RNY1
RN7SKP227
SNORD48
IQANK1
CHML
C1orf53
FCGR3A
DDO
SAMD13
LINC01270
MAFB
GGTA1
TMEM273
GPRIN2
PFDN6
HLA-DOA
HLA-DMA
PSMB8
TAP2
NBDY
HLA-DRA
FKBPL
ZBTB12
HSPA1B
VWA7
CARD16
AIF1
LST1
NFKBIL1
MCCD1
HLA-C
GUCY2EP
C6orf136
LILRB3
HLA-E
LINC01257
HLA-G
HLA-F
ZFP57
CLLU1-AS1
PSMB10
ADGRG1
SAMD9
TMSB4X
GYG2P1
HCP5
HLA-H
HLA-A
RNU6-767P
RNU6-30P
RNU6-140P
MIR215
MIR561
DIO1
TRDJ1
AC092814.1
SNORD17
AC073149.1
RNA5SP474
RNF208
C8orf82
GPSM3
PPM1N
NAXD
C19orf38
AC087491.1
TUBA5P
SMTNL1
RPL23AP3
TTC3P1
LINC00680
AP002761.1
AC245297.1
H4C10P
AL121949.1
AL121949.2
LINC01644
AC110619.1
AL121949.3
MBL3P
GCNT1P4
BOLA2P3
AL096855.1
C6orf226
TRIM16
APOL6
RNU2-5P
RNA5SP29
RNA5SP247
RNA5SP450
RNA5SP39
AC092198.1
HLA-DQB1-AS1
CCR5AS
CYP4F32P
LINC01983
LINP1
HLA-DPB1
TNS1-AS1
AC007319.1
HAGLR
AL391427.1
LINC02633
AL161785.1
PELATON
AC114489.1
AC096677.1
HLA-DPB2
AC007919.1
RPL32P1
AC010789.1
AC083900.1
LINC02813
AL353572.1
GBP1P1
SNED1-AS1
C2CD4D
GS1-594A7.3
AL391244.1
PARD3-AS1
AL390198.1
LINC01108
HSBP1L1
RNF207-AS1
DANCR
ITGB2-AS1
AC114402.1
AKR1B15
LTB
HSD11B1-AS1
AL391056.1
LINC01714
AL358075.2
LINC01655
HLA-U
LINC02585
PTMAP1
LINC02474
AL033519.4
AL022313.2
AC090954.1
AC069542.1
HLA-DRB6
PANK2-AS1
ATXN1-AS1
AL022316.1
AC004888.1
LINC01816
HLA-DPA1
AL139288.1
AL033397.1
AL451069.2
AC006033.1
HS1BP3-IT1
AL731567.1
AL442224.1
ZBED9
RPS6KA2-IT1
AJM1
HLA-DQB2
AL354892.2
AL356320.1
TNF
AC016876.1
RPS6P12
AP000688.2
LINC00513
CYP2T1P
AL035446.1
LINC02535
AL022724.2
C2CD4D-AS1
AL139289.1
HLA-B
LINC00676
AL021392.1
AL021154.1
HGH1
HLA-Z
LINC02154
NFAM1
SAPCD1-AS1
KIF3AP1
B3GALT4
LINC01564
AL138760.1
EGOT
HMGN2P28
AC019117.2
SCAT8
UST-AS2
PITPNA-AS1
LINC02814
BMS1P10
CREB3L2-AS1
ANO7L1
RNF223
HLA-DPA3
ZNF737
HLA-DQA2
SNRPCP1
LINC02257
OR7E7P
AC069549.1
RN7SL221P
TNFSF12
APOBEC3G
LILRA2
PSMB9
CPHL1P
RPL13P5
UGT1A1
HLA-DMB
TUBAP13
RPS29P11
HLA-L
TIPARP-AS1
ATP1B3-AS1
LILRA6
APOBEC3C
AL109761.1
MALINC1
LINC01550
AC133963.1
LINC00992
AC078850.2
HHIP-AS1
AC026785.3
AC105389.2
ARL2BPP4
AL033397.2
AC034231.1
AC092490.1
PANCR
AC010307.4
AC012645.1
Z99943.2
RNU7-124P
AC114748.1
RNU1-61P
SCARNA21
AC090541.1
AC024451.2
AC111149.2
MIR3142HG
AC110741.1
IGHVII-78-1
AC007991.2
AC027117.2
AC022730.4
AC103957.2
ANK3-DT
LINC00824
AC100854.1
AC087269.1
SIGLEC14
SIGLEC12
AC136443.1
AC027031.2
AP003119.1
AC105219.3
AP001318.2
AP003119.2
AP002360.1
HSPE1P18
AC090559.1
AC109322.1
AF131215.5
AC007848.1
URB1-AS1
ZNF486
AC156455.1
PLBD1-AS1
AC022509.3
AC026369.3
LINC02417
ODC1-DT
AC121757.1
NOP56P3
SNRPGP18
AC025575.2
CLEC5A
AC130895.1
AC079384.1
RHOXF1-AS1
LINC01269
AL133371.2
AL133370.1
AC005479.1
AC013457.1
LINC02345
MIR4713HG
AC020891.2
AC090515.4
IRAIN
IDH2-DT
AC106738.1
AC106738.2
AL365361.1
Z97653.1
AC009065.2
AC040169.1
AC012174.1
MMP2-AS1
AC120498.2
AC010889.1
CD2BP2-DT
AC084262.1
MRC1
AC099518.1
AC127455.1
AC010536.2
AC092803.1
AL135818.2
FBXL19-AS1
AC009093.3
LINC02555
AC009065.5
EPPK1
AC137932.2
PDCD6IPP2
H2BC20P
LINC00922
AC027228.2
DLGAP1-AS2
LINC02185
AC092115.3
MIR193BHG
AC027763.1
AC129507.4
ALOX12P2
AC027763.2
AC069366.1
MIR3135B
LINC02864
AC015818.3
RHEX
AC016866.1
MIR4513
DCXR-DT
AC145207.8
MIR4420
AC005722.4
AC129926.1
AC138207.5
AC090772.3
TXNIP
AC002091.1
POLRMTP1
RASSF5
RN7SL138P
AC002091.2
AP002478.1
AC005838.2
AL135905.1
GAPLINC
AC005336.1
AC060766.1
AC036176.1
AC007993.2
AC060766.4
AC015911.7
AC125437.1
TAF9P3
SLC6A14
AC092070.2
AC120349.1
AL391001.1
AC012065.2
AC005479.2
SMIM15P2
AC025449.1
YTHDF3-AS1
AC008555.4
AC016831.4
AC105254.2
MILR1
AL354872.1
AC008592.4
AC064807.4
ANKRD34A
AL365181.2
AL512413.1
AL645933.2
AL451165.2
RNU6-90P
AC016542.1
AC090425.2
JMJD1C-AS1
AC006238.1
AC099568.2
AC084036.1
C2orf15
AL512598.1
AL359091.4
AC058791.1
AL008723.2
H4C12
AC091271.1
AC018755.4
AC020658.5
AC011297.1
AC007014.2
AC138649.1
H2BC6
MIR223HG
AL356274.1
CCL23
ALOXE3P1
AL161431.1
AL121906.2
CCL18
FCGBP
AC087741.2
AC008250.2
AL139385.1
AL355001.2
SIK1B
CCL4L2
CCL3L3
H4C9
AC245884.12
AC116407.2
AC007996.1
CCL3
AC026368.1
AC027575.2
H3C10
BX539320.1
AC098476.1
AL031258.1
AC009951.4
AC010608.2
AC090772.4
AC067863.2
AL359697.1
AP003108.5
AC023024.2
AL603750.1
LINC01348
LINC01395
ADORA3
FRG1DP
FRG1EP
DUX4L37
RNA5SP532
BX255925.3
AC092306.1
AL033530.1
BX571818.1
AC084262.2
AC063960.1
AC007240.3
AP000331.1
AL355834.2
AL133335.2
AL121933.2
AC121757.2
AL512625.3
AC055807.1
AC016995.1
AC188616.1
AL021978.1
AL359704.2
AC245407.2
BX255925.4
