# Supplementary material for: Comprehensive analysis of Cuproplasia and immune microenvironment in lung adenocarcinoma
Source: Front Pharmacol. 2023 Sep 15;14:1240736. doi: 10.3389/fphar.2023.1240736 (PMC10540310; doi:10.3389/fphar.2023.1240736)
Supplement: Supplementary file 3 [file Table4.xlsx]

## Sheet: Sheet1
id	logFC	AveExpr	t	P.Value	adj.P.Val	B
AL606469.1	2.98785	0.673313	46.7936	2.92825e-160	1.65326e-155	354.945
LINC01996	3.03716	0.84565	38.0716	4.36102e-132	1.23109e-127	290.822
SERTM1	3.76507	0.937667	37.8771	2.04967e-131	3.85741e-127	289.289
AC095050.1	1.59938	0.353003	35.9137	1.62538e-124	2.29418e-120	273.546
LINC02016	2.52824	0.598731	34.8383	1.19725e-120	1.35191e-116	264.716
RS1	1.93417	0.511559	34.2941	1.14534e-118	1.07774e-114	260.192
SLC6A4	5.2323	1.42562	33.6554	2.5359e-116	2.04535e-112	254.834
CD300LG	3.1392	0.816167	32.9185	1.37336e-113	9.69234e-110	248.587
STX11	3.33629	2.80799	32.8681	2.11752e-113	1.32837e-109	248.157
ANGPT4	2.18302	0.63386	32.7996	3.81829e-113	2.15577e-109	247.572
SH3GL3	2.40791	0.658658	32.7835	4.38414e-113	2.25022e-109	247.435
GPM6A	4.01807	1.40506	32.7251	7.2463e-113	3.40932e-109	246.936
SGCG	2.89673	1.08835	32.4741	6.32045e-112	2.74497e-108	244.786
ITLN2	4.84526	1.53106	31.7531	3.32242e-109	1.33986e-105	238.567
WNT3A	3.39871	1.16609	31.5818	1.48544e-108	5.59109e-105	237.08
AC084871.3	2.4365	0.911727	31.1875	4.73593e-107	1.67116e-103	233.642
C10orf67	1.80175	0.510887	31.0729	1.29896e-106	4.31401e-103	232.64
RSPO1	2.48431	0.905479	30.7437	2.385e-105	7.48083e-102	229.749
SPAAR	1.91746	1.2156	29.8548	6.57525e-102	1.95385e-98	221.88
GYPE	2.30074	0.95849	29.8408	7.4562e-102	2.10485e-98	221.755
AC135012.3	0.930389	0.218371	29.6444	4.35005e-101	1.16952e-97	220.002
AL590226.1	2.42015	1.02349	29.5627	9.07242e-101	2.32827e-97	219.272
AC128709.3	1.96481	0.495566	29.3022	9.50982e-100	2.33441e-96	216.937
PTPRQ	1.46334	0.371892	29.1435	3.9927e-99	9.39266e-96	215.511
RTKN2	4.16759	2.91125	28.9189	3.05719e-98	6.90423e-95	213.489
LINC00656	1.04974	0.3007	28.8956	3.77862e-98	8.20528e-95	213.278
AL445307.1	1.57482	0.504701	28.8405	6.23248e-98	1.30326e-94	212.781
CD5L	1.89193	0.537342	28.7509	1.40786e-97	2.83879e-94	211.971
FABP4	5.8998	3.26323	28.5824	6.53153e-97	1.2716e-93	210.446
SCUBE1	2.82611	1.16332	28.49	1.51741e-96	2.85572e-93	209.608
MIR3945HG	1.77117	0.605626	27.8635	4.73137e-94	8.61704e-91	203.9
LINC00968	2.42169	0.988094	27.6177	4.55339e-93	8.03374e-90	201.649
TEK	3.41234	3.14203	27.5747	6.77045e-93	1.15834e-89	201.255
RXFP1	2.06393	0.964988	27.3097	7.85474e-92	1.30433e-88	198.818
KANK3	2.69737	2.23413	27.1562	3.26094e-91	5.26026e-88	197.402
LGI3	4.87097	1.89209	27.0504	8.70757e-91	1.36561e-87	196.426
HID1-AS1	1.74677	0.826027	27.0016	1.37059e-90	2.0914e-87	195.975
PECAM1	2.63488	6.32222	26.8315	6.67244e-90	9.91366e-87	194.401
MYZAP	2.81573	1.70966	26.7437	1.51176e-89	2.18853e-86	193.588
LINC02154	2.93763	1.08877	26.738	1.59403e-89	2.24993e-86	193.535
LANCL1-AS1	2.88126	1.33485	26.6883	2.5353e-89	3.49123e-86	193.074
ST8SIA6	2.83708	1.39234	26.6642	3.17373e-89	4.26632e-86	192.85
ECSCR	1.94633	1.77882	26.6612	3.26432e-89	4.28314e-86	192.822
JPH4	1.6847	0.89355	26.6588	3.33797e-89	4.28314e-86	192.8
TAL1	2.23945	1.45704	26.6503	3.6126e-89	4.53253e-86	192.722
FENDRR	3.48468	1.74177	26.558	8.55963e-89	1.05058e-85	191.864
ACVRL1	2.78802	4.50342	26.5208	1.2119e-88	1.4558e-85	191.518
FAM107A	4.64142	3.03007	26.3119	8.55304e-88	1.00603e-84	189.575
MYOC	2.38727	0.630945	26.2036	2.36171e-87	2.72121e-84	188.565
SIRPB1	2.60211	1.61025	26.1468	4.02312e-87	4.54282e-84	188.035
CLEC1A	2.1759	2.02246	26.135	4.49788e-87	4.97933e-84	187.924
S1PR1	3.06149	4.0079	26.1062	5.89446e-87	6.33034e-84	187.655
OVCH1	1.67063	0.5002	26.1053	5.94251e-87	6.33034e-84	187.647
CA4	4.35268	2.04159	25.9972	1.64156e-86	1.71631e-83	186.637
GRIA1	2.73561	1.00483	25.9891	1.77081e-86	1.81779e-83	186.561
HSPA12B	2.76664	2.91804	25.8859	4.67444e-86	4.71276e-83	185.596
GPIHBP1	4.08681	2.57265	25.8382	7.32607e-86	7.25654e-83	185.149
PTCRA	2.00951	1.13623	25.6757	3.38917e-85	3.29913e-82	183.626
AC104237.2	1.57692	0.490805	25.6709	3.54723e-85	3.39446e-82	183.58
CHRM1	1.9045	0.490753	25.6155	5.98029e-85	5.62735e-82	183.061
AC104237.3	1.89248	0.619827	25.597	7.12067e-85	6.59059e-82	182.887
GPD1	4.03586	2.33029	25.5198	1.4763e-84	1.34436e-81	182.162
LIMS2	2.85952	2.93601	25.4856	2.03973e-84	1.82795e-81	181.84
C20orf202	1.44604	0.804196	25.4714	2.33264e-84	2.05779e-81	181.707
UPK3B	5.31622	3.10042	25.4084	4.23383e-84	3.67751e-81	181.114
NOVA2	1.90152	1.39824	25.3358	8.42035e-84	7.2031e-81	180.43
NCAPGP2	1.34165	0.336665	25.0969	8.09913e-83	6.82491e-80	178.179
GIMAP8	2.82544	3.66063	25.0928	8.42013e-83	6.99106e-80	178.14
JAM2	2.59169	2.82419	25.0134	1.78922e-82	1.46402e-79	177.39
ROBO4	2.91881	3.30241	24.9706	2.68849e-82	2.16842e-79	176.985
NECAB1	2.61559	1.29663	24.9471	3.36119e-82	2.67281e-79	176.763
SH2D3C	2.48388	3.73363	24.9206	4.32272e-82	3.38968e-79	176.513
CCM2L	2.16463	1.70675	24.8982	5.35078e-82	4.13835e-79	176.3
AL354714.1	1.50405	0.372677	24.867	7.19425e-82	5.48892e-79	176.006
ADAMTS7P3	2.76527	1.03311	24.8592	7.74795e-82	5.83255e-79	175.932
USHBP1	1.75933	1.37385	24.6391	6.30203e-81	4.68166e-78	173.847
AGER	6.6465	6.14435	24.6211	7.48152e-81	5.4857e-78	173.676
CD101	2.43868	1.9694	24.6091	8.38633e-81	6.07031e-78	173.563
AC093890.1	2.31632	1.30507	24.4857	2.7222e-80	1.94548e-77	172.392
SPOCK2	3.85752	5.08346	24.4518	3.76308e-80	2.65575e-77	172.069
CAV1	4.33672	6.57298	24.413	5.45305e-80	3.80091e-77	171.7
AC093787.1	2.26525	0.57334	24.371	8.1425e-80	5.60631e-77	171.302
OTUD1	2.12191	4.56195	24.3681	8.37378e-80	5.69609e-77	171.274
CLEC3B	4.24369	3.83871	24.3416	1.07789e-79	7.24486e-77	171.023
LDB2	2.69815	3.31118	24.282	1.90659e-79	1.2664e-76	170.455
RGCC	3.11041	7.25145	24.2432	2.76314e-79	1.814e-76	170.086
HBA1	2.53694	0.8443	24.2365	2.9451e-79	1.91123e-76	170.023
FGD5	2.45603	3.11142	24.2197	3.45832e-79	2.20318e-76	169.863
AL109741.1	2.07339	1.38544	24.2193	3.47301e-79	2.20318e-76	169.859
GIMAP1	2.15446	2.24355	24.2115	3.7428e-79	2.34794e-76	169.784
AC009093.3	3.44521	1.42418	24.205	3.98198e-79	2.47053e-76	169.723
NCKAP5	3.28464	1.66625	24.1857	4.79013e-79	2.93963e-76	169.539
LYVE1	3.41824	2.83099	24.1576	6.27107e-79	3.80708e-76	169.271
STXBP6	3.03243	1.56358	24.155	6.42543e-79	3.85929e-76	169.246
PYCR1	-3.47324	5.9293	-23.9585	4.22501e-78	2.48479e-75	167.373
FEZ1	1.95546	1.83036	23.8317	1.42556e-77	8.25326e-75	166.163
AC010776.3	1.21565	0.286001	23.8312	1.43258e-77	8.25326e-75	166.158
FREM3	1.13731	0.277805	23.8132	1.70297e-77	9.71193e-75	165.986
RAMP2	3.05891	5.2828	23.801	1.91382e-77	1.08052e-74	165.87
ASPA	1.69575	0.85517	23.7664	2.66906e-77	1.49201e-74	165.539
EDNRB	3.67211	3.46904	23.7615	2.79825e-77	1.54889e-74	165.492
Z95114.3	1.25935	0.658813	23.7404	3.42607e-77	1.87798e-74	165.29
DPEP2	2.34143	2.14261	23.7269	3.89932e-77	2.11684e-74	165.162
AC104984.4	2.88305	0.997391	23.7103	4.576e-77	2.46054e-74	165.002
RAMP3	3.32038	4.98799	23.6343	9.49743e-77	5.05863e-74	164.276
PALM2AKAP2	2.77828	4.09467	23.6322	9.69297e-77	5.11454e-74	164.256
ADAMTS8	3.75988	2.20228	23.6083	1.21977e-76	6.37656e-74	164.027
CNTN6	2.7792	1.15073	23.5945	1.39333e-76	7.21705e-74	163.895
SEMA3G	2.89075	2.86135	23.564	1.86746e-76	9.58499e-74	163.603
LINC00163	1.09269	0.356698	23.5622	1.90145e-76	9.67155e-74	163.585
FHL1	4.03522	4.18629	23.4889	3.84748e-76	1.93951e-73	162.884
ODAM	2.37728	0.877971	23.4536	5.40682e-76	2.70145e-73	162.546
MYCT1	2.40239	3.2654	23.45	5.59488e-76	2.77089e-73	162.512
KCNA4	1.66711	0.433984	23.445	5.87172e-76	2.88271e-73	162.463
GSTM5	2.08413	1.41486	23.3676	1.23829e-75	6.02695e-73	161.721
PELATON	2.72015	2.53965	23.3626	1.29887e-75	6.26775e-73	161.674
AC093110.1	3.09222	2.3694	23.2965	2.45709e-75	1.17564e-72	161.039
GIMAP6	2.56912	4.09082	23.239	4.27576e-75	2.02862e-72	160.488
CDH5	2.77019	4.70669	23.1948	6.55128e-75	3.08232e-72	160.063
TCF21	3.17003	1.97609	23.0636	2.32373e-74	1.08426e-71	158.804
ANKRD1	4.895	2.37787	23.0534	2.56617e-74	1.18757e-71	158.705
LINC01506	1.48485	0.720388	23.0377	2.98416e-74	1.36978e-71	158.555
ARHGEF15	2.47627	2.8219	22.947	7.17379e-74	3.26633e-71	157.682
FOXF1	2.78884	3.15162	22.9274	8.67023e-74	3.9161e-71	157.493
SIGLEC11	1.53286	0.790841	22.9145	9.81583e-74	4.39835e-71	157.37
BTNL9	3.32538	2.26359	22.8821	1.34329e-73	5.97173e-71	157.058
TMEM100	4.62878	3.11056	22.8644	1.59413e-73	7.03149e-71	156.887
AC010776.2	1.08375	0.274894	22.8467	1.89114e-73	8.2769e-71	156.717
NLRC4	2.12241	2.20191	22.8374	2.07043e-73	8.99187e-71	156.627
CASP12	1.30043	0.634003	22.782	3.53922e-73	1.52535e-70	156.094
ARHGAP6	1.95446	1.50184	22.758	4.46455e-73	1.90958e-70	155.863
FPR2	2.81639	1.68567	22.7552	4.58462e-73	1.94619e-70	155.836
MCEMP1	4.78807	3.20593	22.7458	5.02374e-73	2.11668e-70	155.745
IQSEC3	1.70521	0.837288	22.6712	1.03433e-72	4.32572e-70	155.027
SOX7	2.76111	2.31642	22.6077	1.91251e-72	7.9396e-70	154.415
PRX	3.11267	2.92898	22.5661	2.86264e-72	1.17972e-69	154.014
GYPC	2.18553	3.96564	22.5179	4.56817e-72	1.86895e-69	153.549
NMUR1	1.93132	1.22234	22.4944	5.73352e-72	2.32884e-69	153.323
RPL13AP17	3.46354	1.40098	22.4735	7.02362e-72	2.83247e-69	153.121
OTC	1.25932	0.385047	22.4711	7.18685e-72	2.87775e-69	153.098
FAM110D	1.92217	1.57162	22.3725	1.87051e-71	7.43711e-69	152.146
FCN3	4.71188	3.75423	22.3642	2.02898e-71	8.01077e-69	152.065
CYYR1	2.38949	3.75266	22.3447	2.45183e-71	9.59493e-69	151.877
STARD8	2.26994	2.88842	22.3441	2.4642e-71	9.59493e-69	151.872
AC026369.3	3.25982	1.80336	22.3433	2.48426e-71	9.60677e-69	151.864
FMO2	3.8079	3.8462	22.3341	2.71504e-71	1.04278e-68	151.775
FO681492.1	1.68209	0.777795	22.2819	4.50734e-71	1.71946e-68	151.271
LINC01863	2.20658	0.955002	22.167	1.37646e-70	5.21569e-68	150.16
GRIK4	1.09479	0.505953	22.1547	1.55136e-70	5.8392e-68	150.041
CALCRL	2.94963	3.99589	22.0969	2.72071e-70	1.01728e-67	149.482
AL355499.2	0.563178	0.140842	21.9659	9.71772e-70	3.60956e-67	148.215
AL355835.1	1.03495	0.47669	21.9402	1.24794e-69	4.60505e-67	147.966
TRPV2	2.28964	4.23582	21.934	1.32577e-69	4.86048e-67	147.906
THSD1	2.08684	2.3278	21.929	1.39134e-69	5.06798e-67	147.858
EPAS1	2.72432	7.64479	21.8775	2.29602e-69	8.30967e-67	147.359
LMO2	2.13673	3.75485	21.8722	2.41887e-69	8.69854e-67	147.307
PDLIM2	1.96102	2.48157	21.7378	8.95101e-69	3.19851e-66	146.005
ADGRE3	2.02151	1.08045	21.7055	1.22615e-68	4.3539e-66	145.692
SYT15	0.936034	0.408256	21.6929	1.3852e-68	4.88795e-66	145.571
AC004947.1	1.20097	0.44969	21.6699	1.73301e-68	6.07728e-66	145.348
HTR3C	1.94262	0.481082	21.6058	3.23561e-68	1.12765e-65	144.726
ACADL	2.98857	1.82491	21.5817	4.09479e-68	1.41833e-65	144.492
NXPH3	1.95604	1.39312	21.5412	6.07533e-68	2.09151e-65	144.099
AL049634.1	0.573281	0.223422	21.5077	8.42076e-68	2.88138e-65	143.774
MASP1	1.67227	0.883803	21.4989	9.17283e-68	3.11981e-65	143.689
AC004554.1	1.10136	0.466449	21.4847	1.05421e-67	3.56403e-65	143.551
OVCH2	1.64681	0.642076	21.3586	3.60529e-67	1.21161e-64	142.327
ACTN2	1.45982	0.613049	21.3566	3.67679e-67	1.22833e-64	142.308
AC009951.6	1.2256	0.790133	21.3025	6.23025e-67	2.06914e-64	141.783
PLAC9	2.74815	3.59095	21.2959	6.6451e-67	2.19401e-64	141.719
KIF17	1.6208	1.35679	21.2945	6.73456e-67	2.20237e-64	141.705
CTXND1	2.10061	0.834899	21.2943	6.74843e-67	2.20237e-64	141.703
PTPRN2-AS1	1.80683	1.32595	21.2833	7.51545e-67	2.43859e-64	141.596
MGAT3	3.44383	2.38243	21.2796	7.79288e-67	2.50112e-64	141.56
PRKG2	2.13453	1.41464	21.2795	7.79677e-67	2.50112e-64	141.56
RASGRP4	1.84922	1.69068	21.2788	7.84908e-67	2.50368e-64	141.553
CCDC85A	1.72297	0.966721	21.2172	1.43318e-66	4.54584e-64	140.954
EMP2	2.83681	6.52809	21.2002	1.69151e-66	5.33525e-64	140.789
CMTM5	0.551884	0.18139	21.1679	2.31907e-66	7.27401e-64	140.475
FGFBP2	2.75953	1.34137	21.1548	2.63497e-66	8.21923e-64	140.348
OR6K3	0.640739	0.139374	21.1476	2.82596e-66	8.76652e-64	140.278
GRK5	2.66266	3.51525	21.1409	3.01812e-66	9.31147e-64	140.213
HIGD1B	2.75317	3.00107	21.1382	3.09889e-66	9.5087e-64	140.186
CD300H	1.52479	0.861683	21.1283	3.41339e-66	1.04171e-63	140.09
ANXA8L1	2.47682	0.971344	21.1266	3.46885e-66	1.05294e-63	140.074
ADGRE1	2.47674	1.39962	21.107	4.19981e-66	1.26801e-63	139.884
SLC19A3	2.49647	1.51554	21.0947	4.73735e-66	1.42269e-63	139.764
CD36	3.47018	2.97257	21.0742	5.78727e-66	1.7288e-63	139.565
CLIC5	4.26403	3.42703	21.0642	6.37995e-66	1.89582e-63	139.468
AC244153.1	2.42108	1.256	21.0467	7.57265e-66	2.23771e-63	139.297
ADRA1A	1.22645	0.364467	21.0462	7.60977e-66	2.23771e-63	139.292
SLC6A13	1.00324	0.406774	21.039	8.15946e-66	2.38692e-63	139.223
TMEM177	-1.49243	3.78883	-21.007	1.11577e-65	3.24719e-63	138.911
AC112206.2	1.52728	0.668468	20.9676	1.63903e-65	4.74553e-63	138.529
ANGPTL7	2.04734	0.630163	20.9197	2.61833e-65	7.54225e-63	138.062
UNC45B	0.728572	0.292526	20.9054	3.0116e-65	8.63106e-63	137.923
FGF10	1.68609	0.616611	20.8822	3.77843e-65	1.07741e-62	137.697
GIMAP7	2.3819	4.85839	20.8791	3.89358e-65	1.10466e-62	137.668
CLEC14A	2.50171	5.25745	20.8221	6.79501e-65	1.9182e-62	137.113
VSIR	1.98303	4.88329	20.7997	8.45843e-65	2.37589e-62	136.895
SOX17	2.39805	2.10427	20.7962	8.75887e-65	2.4481e-62	136.861
VEGFD	4.16247	2.76201	20.7822	1.00406e-64	2.79252e-62	136.725
FGR	2.58385	4.18475	20.7765	1.06167e-64	2.93828e-62	136.669
ADRB2	3.40656	3.26757	20.7756	1.07046e-64	2.94815e-62	136.661
AC010976.2	2.05404	0.983834	20.7737	1.09067e-64	2.98923e-62	136.642
CDO1	2.70484	2.00212	20.7587	1.26331e-64	3.44566e-62	136.496
CAVIN2	3.73796	5.30254	20.6826	2.65943e-64	7.2187e-62	135.755
STARD13	2.01578	2.75002	20.6744	2.88044e-64	7.78118e-62	135.676
ERG	2.18231	3.03907	20.6689	3.04071e-64	8.17503e-62	135.622
DCC	1.18706	0.494475	20.6463	3.79136e-64	1.01449e-61	135.402
CCDC141	1.47577	0.548911	20.6182	4.99057e-64	1.32907e-61	135.129
DNASE1L3	3.05922	1.74569	20.612	5.30465e-64	1.40608e-61	135.068
AC104211.1	1.05307	0.442103	20.5862	6.82309e-64	1.80012e-61	134.818
AC245041.2	2.81666	1.44783	20.578	7.39691e-64	1.94243e-61	134.737
GLIPR2	2.6865	5.05837	20.5674	8.20333e-64	2.14422e-61	134.634
CHRNA2	0.627824	0.166381	20.5504	9.69151e-64	2.52153e-61	134.468
SMIM41	0.860408	0.423333	20.5436	1.03592e-63	2.68288e-61	134.402
AC027288.3	2.97163	1.62536	20.5392	1.0808e-63	2.78633e-61	134.36
RASIP1	2.41369	3.29488	20.535	1.12643e-63	2.89077e-61	134.319
FHL5	2.72712	2.18601	20.4796	1.93642e-63	4.94697e-61	133.78
HBA2	4.80471	4.3607	20.4636	2.26413e-63	5.75814e-61	133.624
RNU6-955P	1.72202	0.455607	20.4572	2.41156e-63	6.10557e-61	133.561
SPN	2.73489	3.25136	20.4416	2.80999e-63	7.05108e-61	133.409
COL6A6	2.879	1.73207	20.4403	2.84489e-63	7.10705e-61	133.397
AP001189.1	1.94747	1.04408	20.4371	2.93427e-63	7.29806e-61	133.366
AP001189.3	2.12766	1.68425	20.4087	3.877e-63	9.55858e-61	133.089
LRRC32	2.4615	4.51523	20.3923	4.5511e-63	1.11718e-60	132.929
IL3RA	1.86821	3.44536	20.3412	7.50476e-63	1.8299e-60	132.431
AGRP	2.91568	1.85949	20.341	7.51937e-63	1.8299e-60	132.429
GPR146	1.27517	0.981067	20.3125	9.93832e-63	2.40819e-60	132.152
AC116312.1	1.30567	0.478216	20.2791	1.37858e-62	3.3262e-60	131.826
SH2D4B	0.678745	0.320415	20.2672	1.54864e-62	3.72062e-60	131.71
LILRA5	2.368	2.54997	20.2591	1.67591e-62	4.00932e-60	131.632
TNNC1	4.09633	4.25455	20.2516	1.80483e-62	4.29954e-60	131.558
PTPN21	2.38775	3.27787	20.2505	1.82376e-62	4.32636e-60	131.548
TAMALIN	2.44401	3.46635	20.2285	2.26089e-62	5.3409e-60	131.334
LRRC36	3.07151	1.86212	20.2104	2.70054e-62	6.33088e-60	131.157
AC006273.1	1.51503	0.836379	20.2103	2.70239e-62	6.33088e-60	131.156
CASQ2	2.07596	1.09493	20.1966	3.09149e-62	7.21249e-60	131.022
GDF10	3.41806	2.19037	20.1878	3.36781e-62	7.82481e-60	130.937
ABCA8	2.83713	1.85049	20.181	3.60111e-62	8.33258e-60	130.87
TIE1	2.20292	3.70273	20.1327	5.7789e-62	1.33172e-59	130.4
MMRN2	2.29403	3.95869	20.1183	6.65515e-62	1.52741e-59	130.259
TGM1	1.9661	1.59285	20.1173	6.72028e-62	1.53612e-59	130.25
ADCY8	1.66946	0.446182	20.1051	7.56873e-62	1.72308e-59	130.131
CAVIN1	2.51323	7.3226	20.0803	9.65156e-62	2.18842e-59	129.889
EMCN	2.8495	3.20239	20.0298	1.58359e-61	3.57632e-59	129.396
AL390755.1	0.671907	0.253281	20.0281	1.60882e-61	3.61881e-59	129.381
INMT	4.14977	4.39982	20.0241	1.67396e-61	3.7504e-59	129.341
DNASE2B	2.21803	1.13114	20.0072	1.97442e-61	4.40607e-59	129.177
AC018647.1	0.66335	0.313203	19.9975	2.17138e-61	4.82653e-59	129.082
ACKR4	2.1399	1.29752	19.9771	2.65249e-61	5.87282e-59	128.883
LINC02570	1.2794	0.361391	19.9676	2.91032e-61	6.41851e-59	128.791
CD300C	2.47591	2.79777	19.9428	3.71305e-61	8.15702e-59	128.548
MGC27382	1.88486	0.762411	19.9112	5.05552e-61	1.10632e-58	128.241
ARC	2.45641	1.29434	19.891	6.16466e-61	1.34116e-58	128.044
LINC00842	0.523237	0.161612	19.8908	6.17719e-61	1.34116e-58	128.042
CMTM2	1.45964	1.0581	19.8904	6.19995e-61	1.34116e-58	128.038
EFCC1	2.47919	2.6425	19.8892	6.27229e-61	1.35163e-58	128.027
SIRPD	0.852873	0.397798	19.8766	7.09836e-61	1.52383e-58	127.903
AP001528.2	1.88604	1.34783	19.8599	8.36375e-61	1.78867e-58	127.74
AOC3	3.19456	5.07166	19.8567	8.62411e-61	1.83739e-58	127.71
GIMAP4	2.07198	5.27479	19.8509	9.13037e-61	1.93794e-58	127.653
RHOJ	2.02168	3.23919	19.8497	9.23695e-61	1.95322e-58	127.641
CD93	2.55759	5.36421	19.8433	9.83671e-61	2.07228e-58	127.579
ARHGEF26	2.73457	3.55016	19.8359	1.05789e-60	2.22036e-58	127.506
HBM	0.508562	0.108475	19.8239	1.19e-60	2.48837e-58	127.389
CD52	3.03351	6.31076	19.7987	1.52238e-60	3.17167e-58	127.144
AC007877.1	1.40294	1.09165	19.763	2.16056e-60	4.48467e-58	126.796
FRMD3	2.10453	1.62315	19.7349	2.84578e-60	5.88535e-58	126.521
ECEL1P2	3.1615	1.6477	19.7292	3.00937e-60	6.20095e-58	126.466
COX7A1	2.15446	4.68542	19.7006	3.98083e-60	8.14324e-58	126.187
SLC39A8	2.88145	5.95446	19.6655	5.61172e-60	1.1438e-57	125.846
FLI1	1.99005	3.14561	19.6439	6.93475e-60	1.40838e-57	125.635
C14orf132	2.81376	2.94036	19.6407	7.16141e-60	1.4492e-57	125.603
CCL23	2.86939	2.25389	19.6152	9.19222e-60	1.85351e-57	125.355
GMFG	2.02791	5.39543	19.614	9.29761e-60	1.86809e-57	125.343
ALKAL2	2.4534	1.35524	19.6135	9.34188e-60	1.87033e-57	125.338
SCN4B	2.67946	2.26633	19.6119	9.49316e-60	1.8939e-57	125.322
LINC00891	0.737012	0.3207	19.5948	1.12197e-59	2.23047e-57	125.156
CHIAP2	3.21488	1.12936	19.576	1.34979e-59	2.67396e-57	124.972
FOLR3	2.48781	1.00078	19.5745	1.36912e-59	2.70276e-57	124.958
LILRA1	1.24026	0.992265	19.5177	2.38937e-59	4.70041e-57	124.404
AL512603.2	1.0988	0.518501	19.5111	2.54789e-59	4.99484e-57	124.34
AC110611.2	1.49998	1.46594	19.4535	4.4807e-59	8.75348e-57	123.778
PKNOX2	2.12816	1.47882	19.436	5.32142e-59	1.03245e-56	123.607
PCAT19	2.10028	1.77993	19.3893	8.40902e-59	1.62591e-56	123.152
ABI3BP	2.99508	2.96837	19.384	8.84995e-59	1.70532e-56	123.101
KCNT2	1.8676	0.962249	19.3486	1.25218e-58	2.40465e-56	122.755
PI16	2.69486	1.23048	19.346	1.28438e-58	2.45812e-56	122.73
DPP6	0.85344	0.276998	19.3374	1.39734e-58	2.66528e-56	122.646
LOXHD1	0.632538	0.291794	19.337	1.40259e-58	2.66629e-56	122.642
LRRC2	1.39183	0.765564	19.3236	1.59941e-58	3.02011e-56	122.512
TENT5B	2.96632	3.18541	19.3162	1.72106e-58	3.23898e-56	122.439
TRHDE	1.42119	0.505938	19.3022	1.97257e-58	3.69998e-56	122.303
NRG3	0.937623	0.354771	19.2793	2.46932e-58	4.61641e-56	122.079
AC044810.2	0.870745	0.285601	19.2725	2.63951e-58	4.91829e-56	122.013
GCOM1	1.6132	0.951479	19.2344	3.835e-58	7.12238e-56	121.641
ALDH18A1	-1.61131	6.40444	-19.2173	4.53383e-58	8.39264e-56	121.475
CXCR2	2.10569	1.42916	19.0886	1.59925e-57	2.95071e-55	120.22
WWC2	2.33503	3.66142	19.0794	1.75131e-57	3.22076e-55	120.13
SELP	2.56458	2.87388	19.079	1.75755e-57	3.22174e-55	120.126
LRRN3	2.55128	1.51858	19.0772	1.78846e-57	3.26779e-55	120.109
DKK2	2.21013	1.92382	19.0461	2.42561e-57	4.41766e-55	119.806
LIN7A	2.37601	1.61981	19.0303	2.83143e-57	5.14018e-55	119.652
TNR	1.25738	0.351097	19.0025	3.71948e-57	6.73071e-55	119.38
HSPB6	2.62797	2.01915	18.9871	4.32304e-57	7.79791e-55	119.231
PTPRB	2.57384	3.13488	18.9802	4.62448e-57	8.31509e-55	119.163
PRAM1	2.32241	2.50907	18.9651	5.36343e-57	9.61314e-55	119.016
HBB	5.01479	5.91914	18.893	1.08721e-56	1.93637e-54	118.313
AC011899.2	1.54802	1.01087	18.8892	1.12806e-56	2.0028e-54	118.276
FAM124B	1.42765	1.32602	18.8762	1.28132e-56	2.26777e-54	118.149
NPR1	2.90554	3.26418	18.8741	1.3083e-56	2.30829e-54	118.128
PEAR1	1.97489	2.36076	18.8439	1.7572e-56	3.09066e-54	117.835
PKHD1L1	1.24255	0.56493	18.8347	1.9231e-56	3.37194e-54	117.745
TMEM273	1.98452	3.09001	18.8305	2.00478e-56	3.50427e-54	117.704
GPBAR1	1.44983	1.16642	18.8156	2.32014e-56	4.04299e-54	117.558
AL354714.3	1.62879	0.590691	18.814	2.35626e-56	4.0933e-54	117.543
AL136369.1	2.35562	0.865072	18.7769	3.38682e-56	5.8476e-54	117.182
LINC01197	0.504284	0.24159	18.7678	3.70286e-56	6.37377e-54	117.093
IGSF10	2.49353	1.52514	18.7633	3.86914e-56	6.63976e-54	117.049
AC104984.1	1.25503	0.313081	18.744	4.67512e-56	7.99856e-54	116.861
LINC01081	0.572873	0.29052	18.7194	5.95141e-56	1.01514e-53	116.621
MFNG	1.88646	4.0837	18.7043	6.89502e-56	1.17255e-53	116.474
AP000438.1	0.754372	0.283322	18.6732	9.34741e-56	1.58482e-53	116.172
DES	3.71852	3.23304	18.6597	1.06769e-55	1.80481e-53	116.039
CFP	0.616165	0.378518	18.6408	1.28421e-55	2.16434e-53	115.855
HEG1	2.46695	4.5973	18.5867	2.18001e-55	3.66313e-53	115.329
C2orf91	1.20351	0.455127	18.5863	2.19031e-55	3.66952e-53	115.324
LINC00702	1.01743	0.555772	18.5843	2.23357e-55	3.73091e-53	115.305
SEMA6A	2.24377	1.89851	18.5774	2.38749e-55	3.97626e-53	115.238
RBP2	2.67467	1.28853	18.5752	2.44106e-55	4.05353e-53	115.216
TRGV6	1.08236	0.47065	18.549	3.15362e-55	5.22141e-53	114.961
AC109642.1	0.76489	0.300528	18.5277	3.88373e-55	6.41144e-53	114.754
SLIT3	2.81956	2.59837	18.5179	4.27488e-55	7.0366e-53	114.659
C1orf162	2.2817	4.3729	18.4916	5.53065e-55	9.07717e-53	114.402
CORO2B	2.04234	1.84196	18.4828	6.02734e-55	9.8637e-53	114.317
SLIT2	2.65851	2.98899	18.4556	7.8661e-55	1.28356e-52	114.052
LINC00987	1.04135	0.803314	18.4345	9.67414e-55	1.57404e-52	113.846
LINC01936	2.21609	1.71184	18.4103	1.22583e-54	1.98877e-52	113.61
GLDN	2.35297	1.90426	18.4038	1.30625e-54	2.11317e-52	113.547
MEFV	1.26848	0.926742	18.3936	1.44271e-54	2.32726e-52	113.448
PCDH15	0.853712	0.294235	18.3683	1.84812e-54	2.97273e-52	113.202
ETV4	-3.33335	4.76207	-18.3599	2.00705e-54	3.21921e-52	113.12
OSCAR	2.74303	3.91943	18.3421	2.3884e-54	3.82002e-52	112.946
CLDN5	3.03296	4.46006	18.335	2.55974e-54	4.08249e-52	112.877
ANOS1	3.23347	3.90745	18.3347	2.56796e-54	4.08408e-52	112.874
AC084880.1	2.04708	1.84815	18.31	3.26898e-54	5.18436e-52	112.634
FAM189A2	2.78371	2.63814	18.3074	3.35294e-54	5.30262e-52	112.609
TGFBR3	2.72144	2.83183	18.3059	3.40171e-54	5.36472e-52	112.594
AC104257.1	0.910087	0.241912	18.3001	3.59977e-54	5.66127e-52	112.538
ADPRH	1.7654	3.57446	18.2899	3.97827e-54	6.23914e-52	112.439
GOLM1	-2.48887	7.35745	-18.2791	4.42092e-54	6.91415e-52	112.334
ZNF366	1.3936	1.07127	18.2768	4.52093e-54	7.05103e-52	112.311
AC069360.1	1.22602	0.613549	18.2638	5.13855e-54	7.99222e-52	112.184
MME	3.05498	2.34871	18.232	7.00788e-54	1.08399e-51	111.875
ST6GALNAC5	2.45578	2.27398	18.2298	7.16298e-54	1.10496e-51	111.853
F11	2.32053	1.06935	18.2238	7.59258e-54	1.16804e-51	111.795
AC091305.1	0.646227	0.199993	18.2049	9.135e-54	1.4015e-51	111.611
TMEM150B	2.20642	2.52016	18.1823	1.13972e-53	1.74383e-51	111.391
MSR1	2.96329	4.34244	18.1728	1.25048e-53	1.90814e-51	111.299
CAT	2.00131	6.6375	18.1701	1.28433e-53	1.9545e-51	111.272
TMEM184A	-2.55244	3.77877	-18.1448	1.64327e-53	2.49402e-51	111.027
HBEGF	2.80835	4.73615	18.1102	2.30469e-53	3.48848e-51	110.69
AP000357.2	3.5379	1.91162	18.1008	2.52801e-53	3.81628e-51	110.598
GP9	1.09969	0.418628	18.0983	2.59056e-53	3.90028e-51	110.574
RAI2	2.45227	3.64924	18.0877	2.87349e-53	4.31199e-51	110.471
SNX22	1.90641	1.77747	18.0875	2.87929e-53	4.31199e-51	110.469
DOK2	2.50061	4.38647	18.0859	2.92277e-53	4.36553e-51	110.454
CLDN18	6.38961	4.48537	18.0856	2.93188e-53	4.36758e-51	110.451
PPP1R14B	-2.01449	7.14368	-18.0759	3.22521e-53	4.7919e-51	110.356
AC021016.1	1.42778	2.09561	18.0725	3.33275e-53	4.93869e-51	110.323
AC026992.2	1.28012	0.613247	18.0665	3.53384e-53	5.22296e-51	110.265
SCIMP	1.9243	2.23554	18.0612	3.72335e-53	5.48869e-51	110.213
UBE2T	-2.80902	4.58364	-18.0568	3.88514e-53	5.71227e-51	110.171
ALAS2	1.60936	0.536732	18.0466	4.29044e-53	6.29179e-51	110.072
AL035409.2	1.86252	1.07471	18.0271	5.19108e-53	7.59282e-51	109.882
SOSTDC1	3.73648	2.00662	18.0111	6.07414e-53	8.83866e-51	109.726
VIPR1	2.84724	3.01854	17.9989	6.8383e-53	9.92502e-51	109.608
ABCG2	1.84108	1.94012	17.9892	7.51999e-53	1.08864e-50	109.514
SEMA5A	2.70921	2.7081	17.9829	8.00146e-53	1.15538e-50	109.452
SYNC	1.53056	1.45017	17.9624	9.76876e-53	1.40698e-50	109.253
ZNF423	1.42732	1.2141	17.9395	1.22181e-52	1.75526e-50	109.031
TLR8	2.29093	2.32371	17.898	1.83359e-52	2.62747e-50	108.627
GPA33	2.92108	1.5592	17.88	2.18397e-52	3.12164e-50	108.453
ADH1B	4.29877	3.3425	17.8717	2.36948e-52	3.37824e-50	108.372
TLR4	1.95657	2.48303	17.8527	2.85212e-52	4.05611e-50	108.187
MS4A7	2.65048	4.3884	17.8455	3.06109e-52	4.34237e-50	108.117
BCL6B	1.866	3.36954	17.8413	3.18763e-52	4.51054e-50	108.076
LGI4	1.26197	1.3028	17.8136	4.17636e-52	5.89482e-50	107.808
TSPAN18	2.2296	3.19824	17.8119	4.24845e-52	5.98163e-50	107.79
CCBE1	2.6489	1.76547	17.7859	5.47361e-52	7.68742e-50	107.538
CNRIP1	1.68704	2.83299	17.7666	6.61079e-52	9.2615e-50	107.35
ARHGAP31	2.44691	3.81318	17.7385	8.69547e-52	1.21519e-49	107.078
GFRA2	1.08328	0.758602	17.7304	9.40641e-52	1.3113e-49	107
PCARE	0.752974	0.274289	17.7212	1.02958e-51	1.43175e-49	106.91
HHIP	3.37587	1.90138	17.707	1.18177e-51	1.63936e-49	106.772
ANGPTL1	2.35103	1.6655	17.6862	1.44802e-51	2.00377e-49	106.57
GHR	1.5622	1.11487	17.6819	1.50973e-51	2.08405e-49	106.529
SMAD6	2.08047	2.76052	17.6809	1.52465e-51	2.09952e-49	106.519
PAICS	-1.78139	5.58905	-17.6795	1.54666e-51	2.12464e-49	106.505
CAV2	2.90655	5.28601	17.6393	2.28905e-51	3.13683e-49	106.115
ZBED2	2.73281	2.52989	17.626	2.6062e-51	3.5628e-49	105.985
CLEC4M	1.09105	0.254593	17.596	3.49094e-51	4.74927e-49	105.695
SBSPON	2.34433	1.95508	17.5741	4.32027e-51	5.86342e-49	105.482
VSIG4	3.2257	5.58564	17.5699	4.50235e-51	6.09587e-49	105.441
JCAD	2.34114	3.94968	17.5679	4.5894e-51	6.19888e-49	105.422
LINC02104	1.07477	0.561656	17.5425	5.88124e-51	7.92479e-49	105.176
AC009806.1	1.2122	0.731908	17.5383	6.12496e-51	8.23354e-49	105.135
ADCYAP1R1	0.870545	0.47886	17.535	6.32696e-51	8.48489e-49	105.103
KCNA5	1.33669	0.800363	17.533	6.45374e-51	8.6344e-49	105.083
TMEM88	2.12596	3.16922	17.5176	7.49543e-51	1.00044e-48	104.934
PLAC9P1	0.688157	0.277211	17.5136	7.79289e-51	1.03769e-48	104.895
TMEM204	1.96756	4.8567	17.5109	8.00423e-51	1.06332e-48	104.869
PLPP2	-2.57562	4.94842	-17.4962	9.2288e-51	1.22312e-48	104.727
PHACTR1	1.82539	1.60944	17.4916	9.65392e-51	1.27647e-48	104.682
CAV3	0.927182	0.338126	17.4913	9.68632e-51	1.27776e-48	104.679
TEDC2	-2.23054	2.57409	-17.458	1.33901e-50	1.76222e-48	104.357
TCEAL2	2.14936	1.02926	17.4435	1.54346e-50	2.02656e-48	104.215
ITM2A	2.42544	4.67257	17.4177	1.98366e-50	2.5985e-48	103.966
THBD	2.70334	5.07407	17.4168	2.00186e-50	2.61628e-48	103.957
AC017104.5	0.615422	0.27177	17.4164	2.0091e-50	2.61967e-48	103.953
CSRNP1	2.27475	5.75006	17.4147	2.04287e-50	2.65757e-48	103.937
OR52K3P	1.31596	0.825673	17.4123	2.09146e-50	2.71452e-48	103.913
CPED1	2.23079	2.34434	17.4098	2.14204e-50	2.7738e-48	103.889
PNPLA6	1.63439	4.96596	17.3957	2.45884e-50	3.17675e-48	103.752
C13orf46	2.4509	1.54986	17.3901	2.5963e-50	3.34668e-48	103.698
WNT7A	2.63363	1.24228	17.385	2.7275e-50	3.50779e-48	103.649
TUBB1	1.29405	0.729461	17.3766	2.95886e-50	3.79669e-48	103.568
NKAPL	1.11973	0.681564	17.36	3.47832e-50	4.45312e-48	103.407
LMCD1	1.84241	3.66569	17.3477	3.92336e-50	5.01152e-48	103.287
C5AR1	2.40615	4.62189	17.3211	5.08001e-50	6.47432e-48	103.03
LINC01352	1.27809	0.764057	17.3168	5.29774e-50	6.7366e-48	102.988
ADCY4	1.5959	2.11748	17.3152	5.38312e-50	6.82979e-48	102.972
NME1	-1.89692	3.97938	-17.3093	5.70053e-50	7.21628e-48	102.915
CAMP	2.47976	1.52386	17.299	6.29965e-50	7.95687e-48	102.816
SYNE3	1.52296	1.41118	17.2943	6.59742e-50	8.31437e-48	102.77
AC245041.1	2.66338	1.38242	17.2613	9.09124e-50	1.14317e-47	102.451
AL121933.2	2.49405	2.16528	17.2495	1.02031e-49	1.28013e-47	102.336
EFNA4	-2.07773	5.14379	-17.2448	1.06715e-49	1.33593e-47	102.291
FAM162B	2.34973	2.97708	17.2312	1.21858e-49	1.52212e-47	102.159
PLEKHO2	1.54077	5.1594	17.2289	1.24579e-49	1.55267e-47	102.137
ADTRP	2.17309	1.80354	17.2172	1.39699e-49	1.73729e-47	102.023
AC090796.1	1.13847	0.409109	17.2067	1.54724e-49	1.9199e-47	101.922
PTPRD-AS1	0.777834	0.381735	17.2049	1.57405e-49	1.94888e-47	101.905
RSPO2	2.09742	1.08622	17.2023	1.61411e-49	1.99412e-47	101.88
NOTCH4	1.82108	3.08284	17.1687	2.23777e-49	2.75856e-47	101.555
AL445423.1	1.29979	0.77472	17.1548	2.56098e-49	3.15012e-47	101.42
PRKCE	1.66032	2.98147	17.1473	2.75444e-49	3.38072e-47	101.348
AC125807.2	1.76071	1.86093	17.1463	2.78239e-49	3.40761e-47	101.338
AC092691.1	1.13339	0.417665	17.1451	2.81486e-49	3.43991e-47	101.326
MSRB3	2.16758	3.33918	17.1286	3.30453e-49	4.0296e-47	101.167
FFAR4	2.13116	1.60028	17.1266	3.3699e-49	4.10046e-47	101.147
SLC14A1	1.86296	1.04382	17.1225	3.50774e-49	4.25899e-47	101.107
SULT1C4	2.18284	2.18253	17.1114	3.9056e-49	4.73189e-47	101
FGF2	1.8504	1.40104	17.1091	3.99557e-49	4.83053e-47	100.978
OLFML1	1.9628	3.12096	17.0939	4.63071e-49	5.58644e-47	100.831
VWF	2.70415	5.86425	17.0855	5.02477e-49	6.0489e-47	100.75
LHFPL6	1.86804	4.39023	17.0804	5.27856e-49	6.34089e-47	100.701
S1PR4	2.07834	3.48298	17.0774	5.43605e-49	6.51622e-47	100.672
S100A3	2.4219	2.67583	17.0486	7.19073e-49	8.6013e-47	100.393
SESN1	1.70168	3.66205	17.0441	7.51204e-49	8.96665e-47	100.35
SPTBN2	-2.18828	3.81498	-17.0412	7.72379e-49	9.19994e-47	100.322
DENND3	1.77662	3.56194	17.0175	9.73162e-49	1.15671e-46	100.092
CASP5	1.12752	0.874097	17.0125	1.02124e-48	1.21131e-46	100.044
MYH2	0.593879	0.183741	17.0047	1.10163e-48	1.30391e-46	99.9687
KRT79	1.11926	0.392175	16.9978	1.17769e-48	1.39103e-46	99.9023
CASS4	2.01082	2.31445	16.9905	1.26458e-48	1.49054e-46	99.8315
SVEP1	2.4193	2.36387	16.9898	1.2729e-48	1.49722e-46	99.8249
AFAP1L1	1.74401	2.93595	16.9831	1.35843e-48	1.59451e-46	99.7602
DACH1	2.27305	1.80939	16.9827	1.36442e-48	1.59821e-46	99.7558
JAML	2.22736	3.07198	16.9789	1.41547e-48	1.65457e-46	99.7193
HSPB3	1.67468	0.927547	16.9753	1.46604e-48	1.71015e-46	99.6844
PLCL1	1.46594	1.51172	16.9739	1.48539e-48	1.72914e-46	99.6713
CASP4LP	1.52163	1.82055	16.9725	1.50565e-48	1.74912e-46	99.6578
TNXB	2.85839	2.40813	16.9651	1.61797e-48	1.87575e-46	99.5863
B3GNT3	-3.55308	4.74261	-16.9636	1.64145e-48	1.89906e-46	99.5719
COX4I2	2.46108	4.28318	16.9624	1.66141e-48	1.91823e-46	99.5599
CXCR1	1.95819	1.11783	16.9602	1.69625e-48	1.95446e-46	99.5392
OCIAD2	-1.99054	6.75998	-16.9591	1.71584e-48	1.97301e-46	99.5278
REM1	1.41817	1.44312	16.9549	1.7873e-48	2.051e-46	99.4872
FAM83A	-4.38052	4.39229	-16.9413	2.03783e-48	2.33375e-46	99.3567
LINC01412	0.658244	0.29414	16.9327	2.21615e-48	2.53283e-46	99.2732
PILRA	2.06571	3.92131	16.9166	2.59153e-48	2.95586e-46	99.1175
PRSS35	1.60406	0.964513	16.8881	3.41705e-48	3.88958e-46	98.8424
OLR1	3.31207	4.77272	16.8768	3.81145e-48	4.3298e-46	98.7337
MPIG6B	1.0068	0.669528	16.8525	4.82766e-48	5.47319e-46	98.4986
ART4	1.58219	0.893395	16.8391	5.49373e-48	6.21584e-46	98.37
ADAMTSL3	2.06292	1.77875	16.7869	9.11424e-48	1.02916e-45	97.8663
GAS6	2.17512	5.26303	16.7836	9.41184e-48	1.06064e-45	97.8343
ADRB1	3.0604	2.34054	16.7798	9.76901e-48	1.0987e-45	97.7973
SELPLG	2.09107	5.1296	16.7693	1.08146e-47	1.21388e-45	97.6961
TOP2A	-3.21074	5.03972	-16.7627	1.15264e-47	1.29121e-45	97.6327
IL7R	2.74643	4.43977	16.7526	1.27153e-47	1.41876e-45	97.535
SYN3-AS1	1.15959	0.407192	16.7522	1.2763e-47	1.42127e-45	97.5313
AC006033.2	1.03313	0.936475	16.7488	1.31948e-47	1.46647e-45	97.4982
MARCO	4.36402	5.69512	16.7485	1.32215e-47	1.46654e-45	97.4962
AC090559.1	1.8588	2.47234	16.726	1.64506e-47	1.82115e-45	97.2787
LAMP3	3.47247	6.26146	16.7255	1.65344e-47	1.82685e-45	97.2737
FUT2	-2.59431	3.88127	-16.7092	1.93539e-47	2.13418e-45	97.117
AC119424.1	1.63112	0.585063	16.7048	2.01994e-47	2.22308e-45	97.0745
P2RY1	1.70484	2.07356	16.6881	2.37387e-47	2.60752e-45	96.9138
AC004921.1	1.36171	1.32834	16.6832	2.48961e-47	2.72934e-45	96.8665
RETN	3.88059	3.01526	16.6798	2.57405e-47	2.81644e-45	96.8333
CYP1A2	1.35073	0.338318	16.6499	3.43768e-47	3.75412e-45	96.5455
AL162595.1	-1.66518	2.7406	-16.6426	3.68884e-47	4.02063e-45	96.4753
IQGAP3	-2.6182	3.32523	-16.6367	3.90807e-47	4.25136e-45	96.4179
CCN5	2.41612	2.74576	16.6344	3.99246e-47	4.33481e-45	96.3966
C1QTNF7	2.283	1.66687	16.6251	4.37033e-47	4.73597e-45	96.3066
ACE	1.96726	3.7043	16.6099	5.06329e-47	5.47641e-45	96.1602
MFAP4	3.51403	6.54497	16.5944	5.88236e-47	6.35013e-45	96.011
OR7E11P	0.696211	0.274603	16.5842	6.49273e-47	6.99567e-45	95.9128
SFTPC	8.49313	7.48437	16.5825	6.60312e-47	7.10106e-45	95.896
LINC01150	0.950819	0.762157	16.5374	1.02119e-46	1.09403e-44	95.4622
PALMD	2.04792	2.56967	16.5329	1.06647e-46	1.14037e-44	95.4191
GPT2	-2.82051	4.57269	-16.5321	1.07454e-46	1.14683e-44	95.4116
SYNM	1.69375	2.47818	16.5314	1.08205e-46	1.15267e-44	95.4046
SLC7A7	1.96861	4.2848	16.4988	1.4836e-46	1.57745e-44	95.0906
AC019193.2	1.04704	0.656353	16.4905	1.60782e-46	1.70632e-44	95.0106
RCC1	-1.64541	5.50942	-16.4832	1.72411e-46	1.82629e-44	94.9412
ITPRIP	1.75831	3.62767	16.4168	3.2763e-46	3.46398e-44	94.3024
MYL9	2.14656	7.34998	16.4147	3.34351e-46	3.52843e-44	94.2822
LILRB3	1.68138	3.01641	16.4121	3.42996e-46	3.61291e-44	94.2568
GPX3	2.76916	7.53641	16.4057	3.64675e-46	3.83411e-44	94.1959
AC068700.1	0.812341	0.404872	16.4008	3.82431e-46	4.01332e-44	94.1486
SRPK1	-1.47911	4.32608	-16.3988	3.89924e-46	4.08437e-44	94.1293
PTPRO	1.16328	1.03181	16.3856	4.42843e-46	4.63009e-44	94.0027
CD34	1.82136	4.13117	16.3834	4.52215e-46	4.71934e-44	93.9818
ITIH5	2.37932	2.15371	16.3748	4.91611e-46	5.12101e-44	93.8987
AC108053.1	1.17312	0.631844	16.3745	4.92858e-46	5.12455e-44	93.8962
FIBIN	2.60797	3.12471	16.3637	5.46989e-46	5.67692e-44	93.7925
CHRM2	0.745169	0.211576	16.3614	5.59449e-46	5.79558e-44	93.7701
IQANK1	-2.08112	4.42369	-16.36	5.66922e-46	5.86224e-44	93.7569
ADARB1	1.76909	3.08496	16.3577	5.79659e-46	5.98299e-44	93.7348
BMPER	1.82664	1.03037	16.3552	5.93833e-46	6.11811e-44	93.7108
AC147067.2	1.67345	1.28082	16.3417	6.7651e-46	6.95721e-44	93.5811
CPB2	3.06955	1.61647	16.3314	7.47249e-46	7.67072e-44	93.4822
AC000050.2	1.49067	0.900936	16.3298	7.59205e-46	7.77931e-44	93.4664
BCHE	2.39376	1.87514	16.3277	7.74466e-46	7.9213e-44	93.4466
RTN1	1.90657	2.0011	16.3235	8.07033e-46	8.23947e-44	93.4056
SLC4A1	0.549135	0.167105	16.3232	8.09006e-46	8.2447e-44	93.4032
LTBP4	2.43837	5.31076	16.3172	8.57489e-46	8.72306e-44	93.3453
SFXN4	-1.37056	5.33241	-16.3153	8.73012e-46	8.865e-44	93.3274
CRYAB	2.21303	3.02843	16.2954	1.05832e-45	1.07274e-43	93.1359
PPP1R14BP3	-1.96224	6.32271	-16.285	1.16923e-45	1.18304e-43	93.0368
RECK	1.70588	2.81019	16.2846	1.17403e-45	1.18577e-43	93.0327
BTK	1.89091	3.1095	16.2838	1.18314e-45	1.19283e-43	93.025
IL1RL1	2.87857	1.74673	16.2747	1.29189e-45	1.30016e-43	92.9375
AC022613.2	0.958807	1.15768	16.2735	1.30707e-45	1.31309e-43	92.9259
RILPL2	1.44756	3.87796	16.2723	1.32155e-45	1.32529e-43	92.9149
AL357054.4	1.40635	1.17287	16.2553	1.55757e-45	1.5592e-43	92.7515
PCDHGB7	1.57893	1.6389	16.2431	1.75258e-45	1.75131e-43	92.6341
RNU6-967P	1.12679	0.259516	16.2301	1.98612e-45	1.98117e-43	92.5097
FXYD6	1.76002	2.2664	16.2276	2.03406e-45	2.02542e-43	92.4859
AC087521.1	1.34665	0.76889	16.2127	2.34824e-45	2.33299e-43	92.3431
TBX2-AS1	1.81868	1.97378	16.2126	2.35121e-45	2.33299e-43	92.3418
LGR4	-2.44077	4.77458	-16.1845	3.08213e-45	3.05288e-43	92.0725
MAMDC2	3.00898	2.99587	16.173	3.44276e-45	3.40412e-43	91.9624
ACP5	2.19334	6.65032	16.1707	3.5214e-45	3.47579e-43	91.94
MDGA1	1.45908	1.25306	16.1693	3.56935e-45	3.51696e-43	91.9265
TBX3	2.12877	2.75631	16.1601	3.89937e-45	3.83544e-43	91.8385
ADM2	-2.49089	3.15946	-16.1574	4.00366e-45	3.93118e-43	91.8123
CD33	1.58065	1.8577	16.1381	4.8196e-45	4.72413e-43	91.6278
ST6GALNAC3	1.4681	1.28292	16.1362	4.90796e-45	4.8024e-43	91.6097
SIGLEC22P	0.944652	0.657609	16.1345	4.99035e-45	4.87457e-43	91.5931
SPARCL1	2.36827	7.09086	16.0968	7.17493e-45	6.99636e-43	91.2319
EPN3	-2.42036	3.21517	-16.0897	7.67948e-45	7.47544e-43	91.1643
ODF3L1	1.75193	1.41501	16.0762	8.74742e-45	8.50035e-43	91.0348
CCIN	0.892718	0.473565	16.0577	1.04491e-44	1.01365e-42	90.858
CLEC12A	2.23797	2.13562	16.0527	1.09653e-44	1.0619e-42	90.81
LPXN	1.53533	4.76852	16.031	1.35124e-44	1.30633e-42	90.6022
CTHRC1	-3.17464	5.71622	-16.0302	1.36229e-44	1.31476e-42	90.5941
AVPR2	1.48161	1.01899	16.0205	1.49535e-44	1.44072e-42	90.5014
ITGA8	2.41641	2.93417	16.0194	1.5108e-44	1.45312e-42	90.4912
ALOX5AP	2.66635	5.86216	16.0152	1.57263e-44	1.51002e-42	90.4513
GGCT	-1.63853	5.59721	-16.0072	1.69941e-44	1.62622e-42	90.3742
PLA2G4F	2.90604	3.13563	16.0024	1.77991e-44	1.70037e-42	90.3281
RXRG	2.19928	1.27865	15.9978	1.85965e-44	1.77355e-42	90.2845
SEPTIN4	1.28562	1.83461	15.9799	2.20884e-44	2.10302e-42	90.1133
PLA2G5	1.23891	1.4372	15.9791	2.22559e-44	2.11539e-42	90.1058
RADIL	1.7856	1.36336	15.9595	2.68748e-44	2.55013e-42	89.9182
KL	2.24429	1.78151	15.9571	2.75027e-44	2.60205e-42	89.8953
TNS1	2.34241	5.74809	15.9571	2.75142e-44	2.60205e-42	89.8948
COLEC10	1.49819	0.714305	15.9546	2.81769e-44	2.66027e-42	89.8712
SLC24A4	0.737452	0.410535	15.9542	2.82742e-44	2.665e-42	89.8677
AC018529.1	1.42673	0.754684	15.9507	2.92622e-44	2.75352e-42	89.8336
VEPH1	2.93983	2.84324	15.9476	3.01436e-44	2.83174e-42	89.804
CDH13	1.58565	1.30952	15.9418	3.1852e-44	2.98726e-42	89.7492
NDST1	1.62653	5.25987	15.9318	3.50878e-44	3.28408e-42	89.653
SPAG4	-2.17557	3.80225	-15.9316	3.51332e-44	3.28408e-42	89.6517
LINC00551	0.888156	0.435298	15.9171	4.0414e-44	3.77146e-42	89.5124
CRTAM	1.35852	1.51116	15.9154	4.10518e-44	3.82466e-42	89.4968
SYNPO	2.06025	5.18962	15.907	4.44995e-44	4.13904e-42	89.4166
AC105914.2	1.81964	0.608755	15.9036	4.5978e-44	4.26953e-42	89.3841
KANK2	1.68087	5.33585	15.894	5.04275e-44	4.67502e-42	89.2922
CBLC	-2.70006	4.68829	-15.8844	5.53179e-44	5.11169e-42	89.2001
GGTA1	1.67516	2.49685	15.8844	5.53187e-44	5.11169e-42	89.2001
CGNL1	2.33775	3.98232	15.8805	5.73959e-44	5.29496e-42	89.1634
EPCAM	-1.65386	9.10689	-15.8759	6.0025e-44	5.52847e-42	89.1189
PCDH12	1.75723	3.43516	15.8712	6.27907e-44	5.77377e-42	89.0741
CBX7	1.77833	3.51887	15.8692	6.4005e-44	5.87587e-42	89.055
RNU6-917P	1.40408	0.594359	15.8682	6.46447e-44	5.92496e-42	89.0451
PTGER4	2.12418	3.52371	15.8501	7.68449e-44	7.03175e-42	88.8732
CLEC4E	2.06597	2.19404	15.8386	8.5858e-44	7.84378e-42	88.7628
PIP5K1B	2.42916	2.62318	15.8362	8.78782e-44	8.01537e-42	88.7397
PTPN5	0.970543	0.312342	15.8359	8.80827e-44	8.02107e-42	88.7374
KLF6	1.95288	6.51772	15.8303	9.29604e-44	8.45161e-42	88.6838
AC026992.1	1.13596	0.58329	15.8293	9.38257e-44	8.51648e-42	88.6746
MMRN1	2.4201	2.46834	15.8292	9.39756e-44	8.51648e-42	88.673
PDE2A	1.55958	1.80303	15.8284	9.46463e-44	8.56352e-42	88.6659
FAM136A	-1.18859	5.46607	-15.8188	1.03778e-43	9.37474e-42	88.5743
ATP1A2	1.67916	1.16455	15.816	1.0669e-43	9.62241e-42	88.5467
PAFAH1B3	-2.08852	5.51965	-15.8133	1.09473e-43	9.85762e-42	88.5211
AP002856.2	1.88383	0.522224	15.8109	1.11944e-43	1.00641e-41	88.4989
NTRK3	0.59851	0.307085	15.8088	1.14274e-43	1.02572e-41	88.4784
CNOT11	-1.16673	6.49054	-15.8029	1.20985e-43	1.08424e-41	88.4217
AL135960.1	0.591835	0.245487	15.7975	1.27376e-43	1.13971e-41	88.3705
PPM1F	1.27408	3.42092	15.7956	1.29713e-43	1.15878e-41	88.3524
ARHGEF6	1.88101	3.83483	15.7907	1.35908e-43	1.2122e-41	88.306
CD300LF	2.31732	3.51593	15.7806	1.49794e-43	1.33395e-41	88.2092
AC046195.1	1.71604	0.773181	15.7804	1.50036e-43	1.33399e-41	88.2076
SASH1	1.78456	3.61947	15.7772	1.54778e-43	1.37399e-41	88.1767
SFXN1	-1.36569	4.25559	-15.7736	1.60237e-43	1.42022e-41	88.1422
HK3	2.43216	3.52985	15.772	1.62603e-43	1.43893e-41	88.1276
SNCA	1.116	0.938895	15.7693	1.66997e-43	1.4732e-41	88.1011
LINC00092	0.93638	0.677431	15.7545	1.92427e-43	1.69489e-41	87.9601
LINC01914	1.35303	0.955796	15.7528	1.95527e-43	1.71951e-41	87.9442
HMGB3	-3.07186	7.04139	-15.7501	2.007e-43	1.76226e-41	87.9182
INKA2	1.4625	2.23906	15.7441	2.125e-43	1.86297e-41	87.8614
PPP1R15A	1.84451	6.56215	15.7432	2.1429e-43	1.87575e-41	87.853
HLA-E	1.69494	9.81815	15.7242	2.57189e-43	2.24777e-41	87.6715
MOGAT1	0.674692	0.289395	15.6942	3.42791e-43	2.99129e-41	87.3857
ST13P20	0.501383	0.188571	15.6776	4.02008e-43	3.49722e-41	87.2272
AFF3	2.03423	1.44711	15.6738	4.1675e-43	3.61989e-41	87.1914
TRAF4	-1.36757	5.90829	-15.6718	4.25025e-43	3.6861e-41	87.1719
NCF1	1.61475	2.08663	15.6706	4.30001e-43	3.72353e-41	87.1603
ALOX5	2.3736	5.19043	15.6681	4.40038e-43	3.80461e-41	87.1373
C1QTNF2	1.5608	1.53584	15.6536	5.05808e-43	4.36658e-41	86.9988
MRC1	3.34531	5.23589	15.6514	5.1647e-43	4.45182e-41	86.978
CDC20	-3.12111	4.82868	-15.6448	5.5011e-43	4.73456e-41	86.9153
CCDC69	1.98413	4.78827	15.6394	5.79263e-43	4.97787e-41	86.8639
KAT2A	-1.6539	5.5456	-15.6351	6.03571e-43	5.17888e-41	86.823
RCAN1	1.80396	4.22206	15.6277	6.4784e-43	5.54187e-41	86.7526
ESAM	2.26551	5.66165	15.6272	6.51405e-43	5.56394e-41	86.7472
ENG	1.89548	6.59203	15.6237	6.73199e-43	5.74141e-41	86.7144
PTH1R	1.80621	1.94072	15.6216	6.8704e-43	5.85061e-41	86.6942
RSPO4	2.348	1.65419	15.6108	7.61598e-43	6.47576e-41	86.5917
ECRG4	2.89904	1.9644	15.6099	7.683e-43	6.52293e-41	86.583
SH2D1B	1.24093	0.848844	15.6092	7.73945e-43	6.56099e-41	86.5757
ANKRD33B	1.48923	1.08999	15.6063	7.95684e-43	6.73516e-41	86.5482
NIM1K	1.77987	1.21107	15.6032	8.19687e-43	6.92795e-41	86.5186
DIPK2B	1.65941	2.79324	15.5863	9.63039e-43	8.12738e-41	86.3583
AC004947.2	0.950364	0.500643	15.5845	9.79863e-43	8.25703e-41	86.3411
SLC25A10	-1.77613	3.14936	-15.5731	1.09315e-42	9.19798e-41	86.2322
HPS5	1.23175	4.09063	15.5728	1.09589e-42	9.20731e-41	86.2297
CD244	1.35046	1.48659	15.5614	1.22183e-42	1.02501e-40	86.1215
ANO2	0.943092	0.587377	15.5537	1.31499e-42	1.10153e-40	86.0485
GFOD1	1.59484	1.89019	15.5438	1.44664e-42	1.21001e-40	85.9536
MFAP3L	1.63988	1.34215	15.5332	1.60002e-42	1.33632e-40	85.8533
F8	1.61285	2.69146	15.5325	1.6107e-42	1.34326e-40	85.8467
AC144831.1	1.48511	1.46704	15.531	1.63425e-42	1.36089e-40	85.8323
GPER1	2.033	2.02996	15.5284	1.6763e-42	1.39385e-40	85.807
TRGV7	1.42741	1.31714	15.5262	1.71116e-42	1.42074e-40	85.7865
ITGAL	1.78558	3.21351	15.508	2.03607e-42	1.68802e-40	85.6136
ADAMTS1	2.44857	4.10565	15.5058	2.07888e-42	1.72099e-40	85.5929
SAPCD2	-2.31195	2.65094	-15.5045	2.10589e-42	1.7408e-40	85.5801
PCOLCE2	2.7477	2.59323	15.4914	2.3867e-42	1.97004e-40	85.4556
FLAD1	-1.34642	5.31343	-15.4844	2.55044e-42	2.10212e-40	85.3896
DUOX1	3.11934	3.86395	15.4777	2.71941e-42	2.23549e-40	85.3258
NCF2	2.22113	5.28271	15.4777	2.72017e-42	2.23549e-40	85.3255
TMEM47	2.01976	3.92933	15.4565	3.32949e-42	2.73227e-40	85.1245
SRL	0.879118	0.550662	15.432	4.20842e-42	3.44852e-40	84.8915
STX12	1.06077	5.91878	15.4159	4.90864e-42	4.01647e-40	84.7384
PEAK1	1.62505	2.93749	15.4143	4.98422e-42	4.07242e-40	84.7232
ANGPT1	2.41202	2.58	15.4053	5.43055e-42	4.43069e-40	84.6379
AC004816.1	-1.86696	2.8322	-15.4018	5.6131e-42	4.57302e-40	84.605
SFRP5	2.52403	1.37142	15.4012	5.64835e-42	4.5951e-40	84.5988
METTL7A	2.26029	5.84776	15.3995	5.73594e-42	4.65965e-40	84.5835
DCSTAMP	1.90106	1.4173	15.3754	7.22079e-42	5.85745e-40	84.3545
SYNPO2L	0.904105	0.415926	15.3704	7.57304e-42	6.13438e-40	84.3071
LILRA6	1.76155	2.43336	15.3654	7.94485e-42	6.42634e-40	84.2595
FAM13C	1.24237	1.10431	15.3564	8.65845e-42	6.99353e-40	84.1739
MYADM	2.1472	6.04685	15.352	9.02853e-42	7.28203e-40	84.1323
SCN7A	2.65919	2.57848	15.3462	9.54132e-42	7.68464e-40	84.0774
HNRNPA1P33	0.880392	0.399938	15.3393	1.01836e-41	8.17864e-40	84.0126
AGBL1	0.739473	0.263511	15.3283	1.13097e-41	9.07012e-40	83.9082
PTGIR	1.42781	2.35193	15.3276	1.13934e-41	9.12428e-40	83.9009
STAC	2.47664	2.39286	15.304	1.42615e-41	1.14049e-39	83.6776
PDE1B	1.36724	1.37048	15.2992	1.49276e-41	1.19208e-39	83.6322
SERPING1	1.97335	6.80555	15.2959	1.54005e-41	1.2281e-39	83.6012
RAPGEF4	1.57363	1.85985	15.2862	1.69046e-41	1.34614e-39	83.5085
MYO19	-1.44162	3.39472	-15.2853	1.70446e-41	1.35539e-39	83.5003
SLC11A1	2.07473	3.5421	15.2821	1.75724e-41	1.39538e-39	83.47
RECQL4	-2.275	3.49304	-15.2808	1.77939e-41	1.41099e-39	83.4575
APOL3	1.86873	4.03513	15.2774	1.83691e-41	1.45456e-39	83.4259
SLC50A1	-1.69228	6.95424	-15.2637	2.09407e-41	1.65587e-39	83.2956
CARD16	1.76419	3.73467	15.2616	2.13538e-41	1.68617e-39	83.2762
AC096921.2	1.50026	1.56163	15.2559	2.25607e-41	1.77899e-39	83.2215
HPSE2	1.50206	0.8156	15.2484	2.42186e-41	1.9044e-39	83.1509
CLEC6A	1.13644	0.634148	15.2309	2.86003e-41	2.24529e-39	82.9856
GATA1	0.791066	0.596254	15.2308	2.86333e-41	2.24529e-39	82.9844
PDIA4	-1.63136	8.53582	-15.2296	2.89636e-41	2.26804e-39	82.973
SPTBN1	1.7858	6.23467	15.2292	2.90721e-41	2.27338e-39	82.9693
PPP1R14A	2.12279	4.10752	15.2278	2.94517e-41	2.29988e-39	82.9564
SGCA	2.2424	2.51528	15.2244	3.04227e-41	2.37243e-39	82.9241
ARHGAP25	1.3567	3.31297	15.2129	3.3947e-41	2.64361e-39	82.8151
SPI1	2.21081	5.63072	15.2084	3.54257e-41	2.75496e-39	82.7727
SYNPO2	1.79538	1.86356	15.1979	3.91429e-41	3.03985e-39	82.6735
SPRYD7	1.20783	4.05655	15.1915	4.16253e-41	3.22819e-39	82.6123
AF131215.7	1.2464	0.69942	15.1797	4.65487e-41	3.60506e-39	82.5012
TMOD1	1.67702	1.91914	15.1617	5.52641e-41	4.27418e-39	82.3305
LINC01985	0.542983	0.213541	15.1413	6.70792e-41	5.18088e-39	82.1378
CFD	2.93852	5.72307	15.1349	7.12609e-41	5.49634e-39	82.0776
AC018755.4	1.84113	2.02441	15.1339	7.19493e-41	5.54187e-39	82.0681
RNU6-529P	1.89463	2.31211	15.1182	8.35361e-41	6.42557e-39	81.9196
AC010998.1	1.46908	0.698881	15.1089	9.12702e-41	7.00433e-39	81.8315
KIF20A	-2.37111	3.45977	-15.1088	9.13085e-41	7.00433e-39	81.8311
SPAG5	-2.31925	3.49469	-15.0993	9.99147e-41	7.65412e-39	81.7415
PLPP3	1.47645	5.04677	15.0879	1.11415e-40	8.52355e-39	81.6332
ICAM2	1.54101	2.90566	15.0792	1.21026e-40	9.2463e-39	81.5509
ANGPTL5	0.81313	0.398942	15.0659	1.37207e-40	1.04684e-38	81.4261
TIMP3	2.48404	8.0873	15.0553	1.51774e-40	1.15589e-38	81.3258
ARHGEF16	-1.66152	4.44481	-15.0552	1.5191e-40	1.15589e-38	81.3249
ELAPOR2	2.16968	3.15807	15.055	1.52268e-40	1.15706e-38	81.3225
TMPRSS4	-3.55852	4.11799	-15.052	1.56654e-40	1.18878e-38	81.2943
AC000082.1	1.24058	0.619794	15.0499	1.59721e-40	1.21043e-38	81.275
ZEB2	1.69531	2.57449	15.0497	1.60093e-40	1.21162e-38	81.2727
FCGR1B	0.847976	0.814341	15.0439	1.69171e-40	1.27861e-38	81.2179
CCNB1	-2.47053	5.07369	-15.0429	1.70699e-40	1.28844e-38	81.2089
FPR1	2.34289	3.72902	15.0422	1.71894e-40	1.29573e-38	81.202
SLC15A3	1.85458	4.22628	15.0364	1.81585e-40	1.36694e-38	81.1474
AC117488.1	0.696168	0.432303	15.0337	1.8628e-40	1.40042e-38	81.1221
FGFR4	2.73086	3.38035	15.0239	2.04383e-40	1.53393e-38	81.0298
NCKAP1L	1.87117	3.59554	15.0238	2.04582e-40	1.53393e-38	81.0289
POLR2H	-1.1621	5.65093	-15.0224	2.07472e-40	1.55353e-38	81.0149
RASGRP2	1.49362	2.00196	15.0113	2.30419e-40	1.72308e-38	80.9106
RNU5B-4P	1.5638	1.11229	15.0089	2.35743e-40	1.76056e-38	80.8879
MYO16-AS1	2.71484	1.43155	15.0086	2.36453e-40	1.76353e-38	80.8849
OGN	2.65249	2.10978	15.0069	2.40232e-40	1.78935e-38	80.8691
HVCN1	1.23582	2.47826	14.9924	2.7577e-40	2.05135e-38	80.7319
AL008729.2	2.30657	4.6114	14.9861	2.92672e-40	2.1742e-38	80.6728
FRMD4A	1.17958	1.78521	14.9813	3.06322e-40	2.27262e-38	80.6274
MSTO1	-1.30949	3.33126	-14.9654	3.56196e-40	2.63917e-38	80.4774
RMI2	-1.84408	3.45353	-14.9635	3.62378e-40	2.68146e-38	80.4603
PPAT	-1.57914	3.39907	-14.94	4.52785e-40	3.34604e-38	80.2388
TBX5-AS1	1.84069	2.27319	14.9339	4.79617e-40	3.5397e-38	80.1816
ATIC	-1.23666	6.29067	-14.9294	5.00926e-40	3.69214e-38	80.1384
AC007182.1	0.508975	0.186252	14.9265	5.1489e-40	3.79011e-38	80.111
AC022509.2	1.66385	0.805003	14.9252	5.21082e-40	3.8307e-38	80.0991
CBX8	-1.22876	3.34556	-14.9208	5.43107e-40	3.98742e-38	80.058
DCLRE1CP1	1.09192	0.614439	14.9166	5.65088e-40	4.14342e-38	80.0185
CCRL2	1.89919	3.02554	14.9141	5.78731e-40	4.23795e-38	79.9948
COL10A1	-3.42586	4.17066	-14.9068	6.20365e-40	4.53694e-38	79.9257
TGFBR2	1.96646	6.42608	14.893	7.06539e-40	5.16048e-38	79.7964
RPL7AP64	1.36796	1.26659	14.8913	7.18256e-40	5.23928e-38	79.78
TBX4	2.37258	3.09962	14.8861	7.54203e-40	5.4944e-38	79.7314
LMOD1	2.07337	3.39555	14.876	8.2982e-40	6.03747e-38	79.6364
LINC01290	1.57566	1.44583	14.8499	1.06283e-39	7.72282e-38	79.3903
RANBP3L	1.34999	0.999399	14.8394	1.17322e-39	8.51395e-38	79.2921
EFNA3	-1.94942	2.56055	-14.8319	1.2595e-39	9.12837e-38	79.2215
RASGEF1B	1.51273	2.98251	14.8191	1.42121e-39	1.02872e-37	79.1014
GJA5	2.01673	4.06122	14.8123	1.5164e-39	1.09622e-37	79.0369
MIR22HG	1.61014	4.41846	14.8099	1.55101e-39	1.1198e-37	79.0145
IGSF9	-2.44758	3.23539	-14.8026	1.66228e-39	1.19861e-37	78.9456
GPM6B	2.02154	2.64853	14.7978	1.73882e-39	1.25219e-37	78.9008
SNRK	1.1937	3.85298	14.7968	1.75548e-39	1.26258e-37	78.8914
ITIH3	0.947762	0.885153	14.7936	1.80919e-39	1.29955e-37	78.8614
KLRD1	0.923138	0.767328	14.7901	1.86973e-39	1.34134e-37	78.8287
PLEK2	-2.11625	4.57969	-14.7785	2.08548e-39	1.49422e-37	78.7201
AGTR2	3.44663	2.06396	14.7749	2.1582e-39	1.54436e-37	78.686
QKI	1.53103	4.33418	14.7729	2.19926e-39	1.57174e-37	78.6672
H2BC5	-2.31227	5.70455	-14.7716	2.22744e-39	1.58988e-37	78.6546
SRPX	2.26781	3.63305	14.7647	2.37621e-39	1.69392e-37	78.5903
SPP1	-4.1913	7.48743	-14.764	2.39281e-39	1.70361e-37	78.5834
PDZD2	2.27152	2.70063	14.7547	2.6132e-39	1.85817e-37	78.4958
CACNA1S	0.641983	0.191034	14.7413	2.96399e-39	2.10496e-37	78.3705
C1QA	2.43045	8.45926	14.739	3.0298e-39	2.14899e-37	78.3487
NEXN	1.80473	3.06099	14.7293	3.31973e-39	2.35168e-37	78.2578
PCAT6	-2.18326	3.67551	-14.7279	3.36271e-39	2.37914e-37	78.245
TACC1	2.05509	4.8094	14.7268	3.39934e-39	2.40204e-37	78.2343
IL33	2.81687	4.39657	14.7245	3.47238e-39	2.45059e-37	78.2131
ADAMTSL4	2.18745	3.30504	14.7238	3.49562e-39	2.46391e-37	78.2065
EZH2	-1.99861	3.52481	-14.7117	3.91952e-39	2.75926e-37	78.0927
UBE2C	-3.32524	5.33399	-14.7092	4.0114e-39	2.82042e-37	78.0696
AGTR1	1.87719	1.44197	14.7075	4.07978e-39	2.86493e-37	78.0528
SLC5A9	1.95056	1.3718	14.704	4.21624e-39	2.95708e-37	78.0201
C1orf131	-0.915841	3.14222	-14.7024	4.28043e-39	2.99837e-37	78.0051
EVI2B	1.86139	4.73063	14.6966	4.51806e-39	3.16091e-37	77.9514
TBX2	1.99058	3.8309	14.6913	4.75005e-39	3.3191e-37	77.9016
ZWINT	-2.27568	4.88202	-14.6815	5.21242e-39	3.63767e-37	77.8092
SYNDIG1L	1.71286	0.993846	14.6804	5.2666e-39	3.67095e-37	77.7989
AC105384.1	0.869743	0.446683	14.6769	5.4403e-39	3.78735e-37	77.7667
MEX3A	-2.77954	3.21451	-14.6652	6.0743e-39	4.22351e-37	77.6571
AJ011932.1	0.794454	0.499125	14.663	6.20269e-39	4.30747e-37	77.6363
MT1JP	0.981426	0.359309	14.652	6.88197e-39	4.77333e-37	77.5329
FERMT1	-2.42337	3.70427	-14.6459	7.29077e-39	5.05067e-37	77.4756
DENND2A	1.80149	2.74092	14.6431	7.48395e-39	5.17814e-37	77.4496
BZW2	-1.31707	5.94042	-14.6389	7.78802e-39	5.38193e-37	77.41
UHRF1	-2.20888	2.81839	-14.6371	7.92203e-39	5.46785e-37	77.393
NEK2	-2.60764	3.32189	-14.6327	8.25638e-39	5.69166e-37	77.3519
AL356095.1	1.0264	0.369379	14.6262	8.77476e-39	6.04164e-37	77.2914
CCT3	-1.34472	7.9574	-14.6218	9.14867e-39	6.29141e-37	77.2499
PHKA1	-1.44854	3.61242	-14.6056	1.06498e-38	7.3059e-37	77.0988
TMEM182	-1.13044	2.33662	-14.603	1.09147e-38	7.47852e-37	77.0744
MMP11	-3.61865	4.29647	-14.5967	1.1582e-38	7.92618e-37	77.0154
PIK3R5	1.53306	2.61719	14.5955	1.17179e-38	8.00943e-37	77.0038
CDCA8	-2.4232	4.06587	-14.5879	1.25821e-38	8.58979e-37	76.933
WFS1	1.80323	5.33507	14.5831	1.31673e-38	8.9784e-37	76.8878
TOX2	1.88657	2.78597	14.5829	1.31913e-38	8.9839e-37	76.886
PLK1	-2.29027	3.23744	-14.5787	1.37196e-38	9.33247e-37	76.847
RASL12	1.81781	3.82542	14.5684	1.51205e-38	1.0273e-36	76.7503
AC236972.3	2.22377	1.41574	14.5598	1.64e-38	1.11289e-36	76.6695
NRG1	1.06164	0.741297	14.5591	1.65003e-38	1.11836e-36	76.6635
LINC01645	0.74569	0.314834	14.5588	1.65454e-38	1.12007e-36	76.6608
ARHGAP30	1.64439	4.39311	14.5441	1.90095e-38	1.28479e-36	76.5227
EGR2	2.07896	3.43449	14.544	1.90241e-38	1.28479e-36	76.522
ANLN	-2.67883	3.72919	-14.54	1.97581e-38	1.33276e-36	76.4843
SAMHD1	1.64115	4.96678	14.539	1.99402e-38	1.34344e-36	76.4752
KCNJ5	2.10854	2.0844	14.5348	2.07509e-38	1.3964e-36	76.4356
GUCY1A2	1.82686	1.80434	14.5336	2.09676e-38	1.4093e-36	76.4252
TRAP1	-1.15174	4.76704	-14.5314	2.14212e-38	1.43807e-36	76.404
DOCK4	1.68713	3.10968	14.521	2.36163e-38	1.58356e-36	76.307
AC131237.1	0.597141	0.288841	14.5125	2.55829e-38	1.71339e-36	76.2274
TFB2M	-1.20706	5.39029	-14.5105	2.60545e-38	1.7429e-36	76.2093
RXFP2	0.615393	0.221743	14.5082	2.66334e-38	1.77952e-36	76.1874
MGAT3-AS1	1.19996	0.558094	14.506	2.71875e-38	1.81439e-36	76.167
DHH	0.645087	0.390393	14.5031	2.79328e-38	1.86194e-36	76.1401
FZD4	1.71612	3.78156	14.5026	2.80715e-38	1.86897e-36	76.1352
ADRA1D	1.08475	0.649321	14.4899	3.16265e-38	2.10318e-36	76.0166
TFAP4	-1.10225	2.78829	-14.4835	3.35917e-38	2.23124e-36	75.9567
WFDC1	1.53344	1.60421	14.4691	3.84686e-38	2.55217e-36	75.8219
EPB41L2	1.75943	3.71481	14.4651	3.99119e-38	2.64482e-36	75.7853
MT1M	3.15294	3.63954	14.4626	4.08597e-38	2.70445e-36	75.7619
TMEM139	1.93496	1.5693	14.4587	4.24123e-38	2.80393e-36	75.7249
WWC2-AS2	0.868334	0.816903	14.458	4.26868e-38	2.81878e-36	75.7184
PSMG3	-1.45574	5.83423	-14.4542	4.42471e-38	2.9184e-36	75.6827
P2RX1	1.38747	1.78257	14.4523	4.50461e-38	2.96763e-36	75.665
AL354861.3	0.523091	0.214208	14.447	4.73223e-38	3.11395e-36	75.6159
MYO1F	1.47685	3.51457	14.4455	4.79777e-38	3.1534e-36	75.6023
CCNB2	-2.39319	3.91939	-14.4444	4.8514e-38	3.18494e-36	75.5912
CRTAC1	3.59735	4.0911	14.444	4.8653e-38	3.19036e-36	75.5884
EML1	1.69086	2.49187	14.4364	5.22738e-38	3.42382e-36	75.517
ADAMTS9-AS1	1.23305	0.577627	14.4347	5.31018e-38	3.47401e-36	75.5014
C8B	2.78271	1.49013	14.4173	6.2548e-38	4.08727e-36	75.3386
COL6A5	1.5878	1.22055	14.4145	6.41787e-38	4.18898e-36	75.313
C1QB	2.47647	8.39115	14.4132	6.49893e-38	4.23698e-36	75.3005
HMGB3P10	0.765233	0.385959	14.4088	6.77274e-38	4.41041e-36	75.2595
PTGDS	1.53974	1.50599	14.4036	7.11215e-38	4.62609e-36	75.2109
GINS1	-2.1753	3.15157	-14.3884	8.20107e-38	5.32824e-36	75.0693
UQCC2	-1.38794	4.65799	-14.3833	8.59947e-38	5.58066e-36	75.0221
GBP4	2.04968	4.4753	14.3822	8.69399e-38	5.63552e-36	75.0112
ACKR1	2.96502	3.80745	14.3813	8.76059e-38	5.67218e-36	75.0037
LINC02014	-1.91054	1.9591	-14.3808	8.80592e-38	5.695e-36	74.9985
BDNF	1.53304	0.846175	14.3787	8.98218e-38	5.80234e-36	74.9788
NCF1B	1.23729	1.53142	14.3734	9.43589e-38	6.08847e-36	74.9298
GPR65	1.37236	1.96748	14.3547	1.12466e-37	7.24025e-36	74.7553
A2M	2.42937	8.74845	14.3466	1.21297e-37	7.79989e-36	74.6802
PGM5P4	1.75056	1.12307	14.3435	1.2492e-37	8.02372e-36	74.6509
FERMT2	1.51268	4.27973	14.3404	1.28606e-37	8.25111e-36	74.622
GNL3	-1.14251	6.30412	-14.338	1.31541e-37	8.42979e-36	74.5996
ROR1	1.97081	2.41157	14.3329	1.37973e-37	8.832e-36	74.5521
TPX2	-2.86223	4.68673	-14.3325	1.38478e-37	8.8543e-36	74.5485
APOBR	1.95937	3.67869	14.3319	1.39176e-37	8.88886e-36	74.5435
CTNNAL1	1.49852	5.30773	14.3305	1.41035e-37	8.99741e-36	74.5303
SLC27A6	1.37879	0.526972	14.3268	1.46012e-37	9.30439e-36	74.4958
CYGB	1.49107	3.68887	14.3166	1.60731e-37	1.02193e-35	74.4003
BIRC5	-2.83963	4.16795	-14.3118	1.67992e-37	1.06569e-35	74.3564
CNTFR	1.64544	0.857944	14.2982	1.9083e-37	1.20921e-35	74.2297
RNF144B	1.91298	4.50742	14.2887	2.08629e-37	1.32051e-35	74.141
PADI4	0.97003	0.447383	14.2835	2.19059e-37	1.38498e-35	74.0925
CYRIA	1.74227	3.30726	14.2801	2.26063e-37	1.42766e-35	74.0612
OTX1	-1.82591	1.99898	-14.2786	2.29307e-37	1.44653e-35	74.0471
TRIM58	1.55703	0.685928	14.274	2.39425e-37	1.50766e-35	74.0041
PID1	2.32411	3.85904	14.2739	2.39531e-37	1.50766e-35	74.0037
PREX1	1.58676	4.23109	14.2621	2.67667e-37	1.68288e-35	73.8933
FILIP1	1.71838	1.71054	14.2577	2.78811e-37	1.75099e-35	73.8527
RASAL1	-2.27883	2.42464	-14.2538	2.89092e-37	1.81354e-35	73.8167
P2RY14	1.59193	2.22251	14.2384	3.34011e-37	2.09068e-35	73.6732
KHDC4	-1.47967	4.89437	-14.2377	3.36232e-37	2.10225e-35	73.6666
SIRPA	1.79718	4.95601	14.2354	3.43286e-37	2.14398e-35	73.6459
LEPR	2.09237	2.65469	14.2353	3.43858e-37	2.14518e-35	73.6443
SLC2A9	1.0764	1.57621	14.2342	3.47174e-37	2.16348e-35	73.6347
SLC31A2	0.700507	0.597323	14.2269	3.71919e-37	2.31513e-35	73.5663
ORC6	-1.83443	2.3162	-14.2249	3.78891e-37	2.35592e-35	73.5478
FGD3	1.47903	3.07437	14.2243	3.80881e-37	2.36569e-35	73.5426
KLF4	2.66735	4.73193	14.2241	3.81554e-37	2.36727e-35	73.5409
RASGRF1	2.62979	2.16176	14.2238	3.82861e-37	2.37277e-35	73.5375
NXF3	1.70552	0.884155	14.222	3.89096e-37	2.40877e-35	73.5214
SCN2B	1.27384	0.848111	14.2218	3.90057e-37	2.41207e-35	73.519
HSPE1	-1.29935	5.06053	-14.2139	4.19694e-37	2.5925e-35	73.4462
CASKIN2	1.56827	4.47201	14.2125	4.25552e-37	2.62582e-35	73.4324
SERINC1	1.26251	7.71157	14.2037	4.61665e-37	2.84244e-35	73.3514
HMGCLL1	1.16117	0.881595	14.1982	4.86028e-37	2.98918e-35	73.3003
AC011239.2	0.754579	0.393033	14.1975	4.89538e-37	3.00749e-35	73.2931
MRPL3	-1.06482	6.49099	-14.196	4.96247e-37	3.04539e-35	73.2796
PMP22	1.55087	4.24594	14.1905	5.22367e-37	3.20221e-35	73.2286
LST1	1.98449	4.21889	14.1874	5.37594e-37	3.29198e-35	73.2001
KIF4A	-2.50777	3.07568	-14.1865	5.42347e-37	3.31748e-35	73.1913
ADGRL4	1.40787	3.26158	14.1844	5.53063e-37	3.37642e-35	73.1719
HJURP	-2.52749	3.03841	-14.1844	5.53179e-37	3.37642e-35	73.1716
HLX-AS1	0.608066	0.291055	14.1787	5.8322e-37	3.55594e-35	73.1191
CEP55	-2.39767	3.73656	-14.1764	5.95866e-37	3.62913e-35	73.0977
KIF2C	-2.57339	3.50426	-14.1709	6.27422e-37	3.8172e-35	73.0465
AC100793.4	1.24525	0.741812	14.1677	6.46041e-37	3.92624e-35	73.0174
LDLR	2.03777	5.42835	14.1593	6.99068e-37	4.24395e-35	72.939
NFAM1	1.73598	2.9837	14.1573	7.12462e-37	4.32061e-35	72.9201
NTNG1	1.48452	0.806285	14.1517	7.50765e-37	4.54801e-35	72.868
RCCD1	-1.16603	3.13575	-14.1491	7.69159e-37	4.65444e-35	72.844
TYROBP	2.17921	7.63325	14.1398	8.38242e-37	5.06705e-35	72.7585
STX1A	-2.11034	3.1658	-14.1382	8.50785e-37	5.13738e-35	72.7437
KRT4	3.51074	2.45327	14.138	8.52995e-37	5.14522e-35	72.7411
FCN1	2.05753	2.33568	14.1372	8.59246e-37	5.17739e-35	72.7339
AC013553.3	1.1783	1.0954	14.1208	1.00073e-36	6.02345e-35	72.5824
LINC02884	0.835997	0.573699	14.1138	1.06898e-36	6.42352e-35	72.5168
GJA4	1.65281	3.97877	14.1137	1.06947e-36	6.42352e-35	72.5163
SOX4	-1.72983	7.08262	-14.1128	1.07906e-36	6.47427e-35	72.5074
PDCD2L	-1.27743	3.26262	-14.1101	1.10591e-36	6.62127e-35	72.483
LINC02285	0.503115	0.399922	14.1049	1.16138e-36	6.946e-35	72.4344
HSPB8	2.33702	4.55901	14.1014	1.19948e-36	7.16626e-35	72.4023
KLF2	2.11176	4.69814	14.0953	1.27016e-36	7.58054e-35	72.3454
LIPN	0.728321	0.319195	14.088	1.35851e-36	8.09927e-35	72.2785
SSTR1	2.34708	1.82002	14.0637	1.70409e-36	1.01489e-34	72.0532
ANXA3	2.33669	5.10476	14.0566	1.82158e-36	1.08372e-34	71.987
ABHD6	1.24812	3.08879	14.049	1.95346e-36	1.16095e-34	71.9175
MNDA	2.17153	4.47342	14.0447	2.03486e-36	1.20806e-34	71.8769
PRKCH	1.19468	3.57562	14.0431	2.06392e-36	1.22402e-34	71.8628
ERICH4	0.678765	0.345045	14.0414	2.09774e-36	1.24277e-34	71.8466
INPP5K	1.09946	4.84787	14.0388	2.148e-36	1.26989e-34	71.8231
CEACAM21	1.80818	2.19579	14.0378	2.16809e-36	1.28042e-34	71.8139
SLCO2B1	2.12085	4.39665	14.0303	2.3259e-36	1.37218e-34	71.744
AC027601.2	0.836396	0.678997	14.0301	2.33061e-36	1.37353e-34	71.742
FAM189A1	1.27612	0.730101	14.0291	2.35262e-36	1.38505e-34	71.7327
GPR182	0.627323	0.450288	14.0208	2.54058e-36	1.49415e-34	71.6563
CENPF	-2.41971	3.2715	-14.0152	2.67586e-36	1.57208e-34	71.6047
FCGR3B	2.05082	1.68187	14.0138	2.71287e-36	1.59216e-34	71.591
ETS1	1.62137	5.37712	14.0023	3.01731e-36	1.769e-34	71.4853
UBASH3B	1.78541	2.45344	14.0022	3.02064e-36	1.76911e-34	71.4842
CDC6	-2.34389	3.14405	-14.0012	3.04744e-36	1.78296e-34	71.4755
VIM	1.64035	7.75528	14.0007	3.06247e-36	1.7899e-34	71.4706
LY86	2.024	4.33739	13.9994	3.09921e-36	1.8095e-34	71.4587
PEBP4	4.26175	4.74384	13.9789	3.75058e-36	2.18528e-34	71.2691
SIGLEC17P	1.49634	1.3358	13.9724	3.98467e-36	2.31928e-34	71.2089
AHNAK	2.39346	6.60375	13.9656	4.24649e-36	2.46913e-34	71.1457
AC131649.2	2.09384	1.67946	13.9601	4.46875e-36	2.59569e-34	71.0949
TM6SF1	1.42924	1.89367	13.9524	4.79659e-36	2.78325e-34	71.0246
C11orf80	-1.26105	3.92915	-13.9521	4.81037e-36	2.78838e-34	71.0217
NLN	-1.26223	3.48749	-13.9477	5.01276e-36	2.90272e-34	70.9808
ARHGEF39	-1.41597	1.75087	-13.9435	5.21167e-36	3.01481e-34	70.9421
EEF1AKMT4	-1.79911	3.77921	-13.9427	5.25097e-36	3.03443e-34	70.9346
PLEKHN1	-1.89591	2.4588	-13.9399	5.3893e-36	3.11119e-34	70.9088
KCNK3	2.63654	2.75681	13.9342	5.68151e-36	3.27653e-34	70.8563
CD37	1.73349	4.21544	13.9281	6.0112e-36	3.46313e-34	70.8002
NUF2	-2.40598	2.97753	-13.9263	6.11264e-36	3.51797e-34	70.7836
PCDH17	1.74302	3.09007	13.9196	6.50424e-36	3.7373e-34	70.7219
LINC02785	0.702048	0.389297	13.9196	6.50696e-36	3.7373e-34	70.7215
DAPK2	1.8256	2.61602	13.913	6.91825e-36	3.96949e-34	70.6605
TOM1L2	1.38274	4.45256	13.909	7.1812e-36	4.11617e-34	70.6235
DLGAP5	-2.47803	3.16884	-13.9075	7.28007e-36	4.16862e-34	70.6099
AMOTL1	1.88103	3.80047	13.8984	7.92266e-36	4.53197e-34	70.5258
HACD4	1.60381	3.02036	13.8887	8.67025e-36	4.95459e-34	70.4362
KIAA0040	1.36675	5.085	13.8873	8.77774e-36	5.01095e-34	70.4239
SIRPB2	1.45016	2.04979	13.8868	8.82389e-36	5.0322e-34	70.4187
ARHGAP18	1.45659	5.15499	13.8817	9.24798e-36	5.26874e-34	70.3721
MMP19	2.05967	3.45229	13.877	9.65983e-36	5.49783e-34	70.3288
FBLN5	2.22813	4.85675	13.8715	1.01634e-35	5.77859e-34	70.2782
SNRPE	-1.14007	6.232	-13.8661	1.06911e-35	6.07251e-34	70.2279
SAMD10	-1.53367	3.91946	-13.8643	1.0872e-35	6.16905e-34	70.2113
KDELR3	-1.95208	5.94383	-13.8601	1.13034e-35	6.40744e-34	70.1726
AL118508.3	0.732997	0.44248	13.858	1.15246e-35	6.52624e-34	70.1533
PGM5	1.99663	2.31322	13.8531	1.2057e-35	6.82088e-34	70.1084
E2F8	-1.92972	2.34939	-13.8431	1.32301e-35	7.47709e-34	70.0161
SLC1A1	2.57937	3.94031	13.8429	1.32566e-35	7.48453e-34	70.0142
WIF1	4.68366	4.00933	13.8401	1.35981e-35	7.66967e-34	69.9889
AP002954.1	1.28631	1.28955	13.8387	1.37814e-35	7.76531e-34	69.9756
CETP	0.974523	1.40364	13.8206	1.6299e-35	9.17473e-34	69.8088
PDE5A	1.73722	2.86147	13.8161	1.69931e-35	9.55589e-34	69.7674
KCNAB1	1.20474	1.34654	13.8141	1.73069e-35	9.72268e-34	69.7492
MAGI2-AS3	1.48837	1.75877	13.8112	1.77771e-35	9.97691e-34	69.7225
TONSL	-1.65632	3.15152	-13.8088	1.81783e-35	1.0192e-33	69.7004
LAPTM5	1.87277	6.88675	13.8035	1.90826e-35	1.06883e-33	69.6521
GPR4	1.53765	2.90457	13.8028	1.92054e-35	1.07465e-33	69.6457
CYP27A1	2.21852	5.91168	13.8022	1.93151e-35	1.07972e-33	69.6401
ABCA9	1.24454	1.01993	13.7995	1.98035e-35	1.10592e-33	69.6153
LINC02185	1.61382	1.19541	13.7931	2.10093e-35	1.1721e-33	69.5565
MBNL1-AS1	1.29832	1.19627	13.7848	2.27058e-35	1.26549e-33	69.4793
PDCD1LG2	1.69239	2.66177	13.7776	2.42573e-35	1.35063e-33	69.4136
CSF3	3.09663	1.67985	13.7743	2.50087e-35	1.3911e-33	69.3833
RFLNB	1.49425	3.9615	13.7682	2.64522e-35	1.46994e-33	69.3275
AC116407.1	1.9159	2.35634	13.763	2.77768e-35	1.54052e-33	69.279
LINC02555	2.33684	1.37515	13.7531	3.04346e-35	1.68627e-33	69.1882
MELK	-2.47956	3.28563	-13.7501	3.12845e-35	1.73166e-33	69.1608
RMDN3	0.974669	5.17068	13.7495	3.14603e-35	1.73969e-33	69.1552
CD83	1.87654	5.08	13.7475	3.20393e-35	1.76997e-33	69.1371
SYN2	1.08701	0.542959	13.7466	3.23087e-35	1.78311e-33	69.1288
FCER1G	1.91771	7.01566	13.746	3.24807e-35	1.79085e-33	69.1235
DCAF13	-1.21389	4.19382	-13.7438	3.31654e-35	1.82681e-33	69.1028
GMPPA	-0.964028	4.96371	-13.7347	3.60874e-35	1.98583e-33	69.0189
NECTIN4	-2.18282	5.55509	-13.7277	3.84722e-35	2.115e-33	68.9553
NHSL1	1.77784	3.37256	13.7204	4.11828e-35	2.26181e-33	68.8876
ANKRD29	2.63065	3.08795	13.7173	4.23536e-35	2.32385e-33	68.8597
PRKG1	1.40295	1.70501	13.7135	4.38856e-35	2.40557e-33	68.8244
LRRC8C	1.30592	2.54319	13.7106	4.50671e-35	2.46794e-33	68.798
CHRDL1	3.0785	3.61809	13.7076	4.63189e-35	2.53403e-33	68.7708
ANXA8	1.74192	0.870922	13.7071	4.65331e-35	2.54328e-33	68.7662
BST1	1.52601	2.76062	13.6959	5.16204e-35	2.8186e-33	68.6631
ZEB1	1.5772	3.16526	13.6928	5.31021e-35	2.89671e-33	68.635
IL17D	1.12354	1.33533	13.6813	5.90794e-35	3.21966e-33	68.529
KIF1C	1.31295	5.82001	13.6766	6.17196e-35	3.3603e-33	68.4855
AC243960.3	1.02192	0.926919	13.6702	6.54149e-35	3.55463e-33	68.4277
MATK	1.35102	1.96479	13.6525	7.70401e-35	4.18231e-33	68.2652
FABP5	2.17013	3.74648	13.6508	7.82651e-35	4.24474e-33	68.2495
AURKB	-2.54468	3.55092	-13.6507	7.83602e-35	4.24581e-33	68.2483
MANF	-1.29491	6.79663	-13.6467	8.12921e-35	4.40045e-33	68.2118
AQP4	4.12717	5.00085	13.6434	8.38191e-35	4.5329e-33	68.1813
HLX	1.07498	1.54255	13.6425	8.45257e-35	4.56673e-33	68.173
TUBB6	1.79852	5.06882	13.6387	8.75463e-35	4.72089e-33	68.1381
AC027288.2	2.73134	2.08657	13.6385	8.76631e-35	4.72268e-33	68.1368
SEMA6D	1.90104	1.66893	13.6342	9.1256e-35	4.91156e-33	68.0969
DBNDD1	-1.78468	4.31526	-13.6217	1.02379e-34	5.50494e-33	67.9826
PRKCQ	1.8048	2.4065	13.619	1.0498e-34	5.63948e-33	67.9576
RBBP8NL	-1.64405	2.61752	-13.6177	1.06226e-34	5.6998e-33	67.9459
STAC3	1.2835	2.81596	13.6169	1.07039e-34	5.73369e-33	67.9383
AL591686.1	0.858991	0.333715	13.5975	1.27912e-34	6.8388e-33	67.7613
JPH2	1.07323	0.973885	13.5932	1.33137e-34	7.11145e-33	67.7215
KCNIP1	0.874139	0.493669	13.5801	1.50158e-34	8.01299e-33	67.602
GAS1RR	0.553251	0.356209	13.5721	1.61587e-34	8.61475e-33	67.5291
CALCOCO1	1.27983	4.92925	13.5709	1.63412e-34	8.70385e-33	67.5179
AL158211.1	0.815384	0.619586	13.5681	1.67655e-34	8.92143e-33	67.4924
DLC1	2.4916	4.37895	13.564	1.74206e-34	9.26128e-33	67.4543
FCGR3A	2.12701	6.37785	13.5618	1.77744e-34	9.4405e-33	67.4344
ITLN1	2.97592	1.50303	13.554	1.9103e-34	1.01366e-32	67.3627
NCR1	0.7398	0.522394	13.5528	1.93019e-34	1.02326e-32	67.3524
JPT2	-1.14273	6.62693	-13.5492	1.99508e-34	1.05666e-32	67.3196
JDP2	1.41531	4.05598	13.5491	1.99802e-34	1.05723e-32	67.3181
CBX3	-1.05498	7.01585	-13.5394	2.18421e-34	1.15466e-32	67.2296
GNGT2	1.32651	2.18456	13.5312	2.35571e-34	1.24416e-32	67.1545
AC108134.3	1.28157	1.44525	13.5242	2.51118e-34	1.32504e-32	67.0909
IL16	1.29801	2.32006	13.5037	3.03239e-34	1.59558e-32	66.9035
AC007671.1	0.915077	0.543395	13.5015	3.09329e-34	1.62611e-32	66.8838
KIF26B	-2.06465	2.84808	-13.4885	3.4853e-34	1.83048e-32	66.7652
BUB1B	-2.14701	2.66037	-13.4863	3.55912e-34	1.86578e-32	66.7444
MCM4	-1.90481	4.96032	-13.486	3.56866e-34	1.86905e-32	66.7417
AC128709.2	0.962526	0.363025	13.4848	3.60601e-34	1.88685e-32	66.7314
CD53	1.71134	6.22668	13.4808	3.7422e-34	1.9563e-32	66.6945
TLCD1	-1.66092	5.29507	-13.477	3.87403e-34	2.02335e-32	66.6601
LGALSL	1.83854	4.26296	13.4652	4.3176e-34	2.25293e-32	66.5524
ZNF692	-1.57832	4.45321	-13.4621	4.44285e-34	2.31615e-32	66.524
PEAK3	0.837689	0.912452	13.4531	4.8252e-34	2.51315e-32	66.442
FAM167B	1.51914	3.86853	13.4518	4.88464e-34	2.54177e-32	66.4298
PDPN	2.11732	4.24633	13.4498	4.97411e-34	2.58594e-32	66.4118
CDC25C	-1.8024	1.9389	-13.4488	5.02179e-34	2.60833e-32	66.4023
AC025271.4	0.980223	0.632958	13.4451	5.19487e-34	2.69575e-32	66.3686
TPPP3	3.00428	5.28288	13.4445	5.2218e-34	2.70672e-32	66.3635
HS6ST2	-2.90433	3.96408	-13.4444	5.22561e-34	2.70672e-32	66.3627
AC022325.2	0.661061	0.221691	13.4434	5.27543e-34	2.73002e-32	66.3533
AL135841.1	0.771822	0.345421	13.4414	5.37435e-34	2.77601e-32	66.3349
MTX2	-0.894835	6.18507	-13.4413	5.37738e-34	2.77601e-32	66.3343
SIGLEC18P	0.56929	0.34291	13.4413	5.37904e-34	2.77601e-32	66.334
AL136452.1	2.05202	1.65575	13.4308	5.92072e-34	3.05277e-32	66.2387
PDK4	2.7261	4.88725	13.4288	6.03272e-34	3.10484e-32	66.22
SKA3	-1.98027	2.52662	-13.4225	6.39003e-34	3.28574e-32	66.1629
KIF11	-2.02599	3.52071	-13.4196	6.55975e-34	3.36994e-32	66.1368
WASF3	1.5812	2.11155	13.4137	6.92439e-34	3.55404e-32	66.0831
AC103591.4	0.955084	1.09498	13.4083	7.27895e-34	3.73263e-32	66.0334
AL772337.2	0.749297	0.243846	13.4073	7.34767e-34	3.76265e-32	66.0241
KLF9	1.72415	5.17727	13.4072	7.35083e-34	3.76265e-32	66.0237
AGTPBP1	1.22227	3.81684	13.4042	7.55873e-34	3.86556e-32	65.996
AC005180.2	1.01906	0.725735	13.4025	7.67952e-34	3.92023e-32	65.9802
PRF1	1.94375	3.86428	13.4	7.85149e-34	4.0044e-32	65.9582
LINC01852	0.918504	1.38177	13.3994	7.89995e-34	4.02548e-32	65.9521
SLC2A1	-2.70768	5.32489	-13.3906	8.55827e-34	4.357e-32	65.8726
S100A12	2.21194	1.81158	13.389	8.68814e-34	4.41913e-32	65.8576
MDK	-2.6585	8.01018	-13.3842	9.0761e-34	4.61231e-32	65.8142
PGM5P4-AS1	0.508781	0.275935	13.3762	9.77234e-34	4.96166e-32	65.7407
C11orf21	1.21421	1.22886	13.3749	9.88578e-34	5.01475e-32	65.7293
AC013457.1	2.3265	1.0323	13.3694	1.03947e-33	5.26818e-32	65.6794
NPM3	-1.57642	5.9944	-13.3692	1.04106e-33	5.27152e-32	65.6779
RRM2	-2.39325	3.5754	-13.3541	1.19598e-33	6.05053e-32	65.54
GPR17	1.25466	0.810838	13.3496	1.24637e-33	6.29981e-32	65.499
RCSD1	1.45658	3.04021	13.347	1.27663e-33	6.44696e-32	65.4752
ADGRL2	1.84025	2.75912	13.3446	1.30454e-33	6.58203e-32	65.4537
XRCC2	-1.71361	2.03729	-13.339	1.37363e-33	6.92444e-32	65.4024
AP002761.3	0.863429	0.979053	13.3353	1.42018e-33	7.15274e-32	65.3693
LAIR1	1.6447	3.64954	13.334	1.43709e-33	7.23142e-32	65.3576
NRN1	2.20491	3.28472	13.3277	1.52335e-33	7.65864e-32	65.2996
CSF2RB	1.63626	3.68132	13.3193	1.64496e-33	8.26271e-32	65.2233
FCGR1A	1.47225	2.47752	13.3146	1.71709e-33	8.61737e-32	65.1807
HSD17B6	3.12881	4.6039	13.3009	1.94488e-33	9.75184e-32	65.0569
MYBL2	-3.17385	4.69763	-13.2868	2.21268e-33	1.1075e-31	64.9287
TNFSF12	1.46356	4.85375	13.2833	2.2858e-33	1.14308e-31	64.8964
LINC01703	-1.1496	1.39862	-13.2811	2.33157e-33	1.16494e-31	64.8767
AC068870.2	1.29454	3.35643	13.2674	2.64153e-33	1.31864e-31	64.7527
GNAI2	1.07902	7.01028	13.2573	2.89667e-33	1.44473e-31	64.6611
FERMT3	1.59414	4.90543	13.253	3.01348e-33	1.50166e-31	64.6218
SLA	1.6281	3.59062	13.2525	3.02796e-33	1.50754e-31	64.6171
RBP4	3.0276	3.21111	13.2448	3.24877e-33	1.61606e-31	64.5472
STARD9	1.35012	1.41591	13.2415	3.34748e-33	1.66369e-31	64.5174
STIL	-1.62831	2.39218	-13.2391	3.42258e-33	1.69952e-31	64.4954
MRM1	-1.19941	3.92275	-13.238	3.45706e-33	1.71513e-31	64.4854
RRAS	1.6418	7.05316	13.2374	3.47638e-33	1.72321e-31	64.4799
MS4A14	1.35935	1.42037	13.2316	3.6622e-33	1.81372e-31	64.4281
SEC14L3	1.5805	0.630155	13.2257	3.86699e-33	1.91346e-31	64.3741
PPP1R16B	1.66094	2.84829	13.2201	4.06862e-33	2.01147e-31	64.3236
GINS2	-2.04999	3.11766	-13.2173	4.17291e-33	2.06123e-31	64.2984
PREX2	1.68775	1.73794	13.2066	4.60122e-33	2.27081e-31	64.2014
CDC45	-2.17755	2.96155	-13.206	4.62665e-33	2.28137e-31	64.1959
HCK	2.02156	4.78289	13.2003	4.87381e-33	2.40114e-31	64.1442
EMILIN2	1.51015	3.8396	13.1948	5.12365e-33	2.52175e-31	64.0945
CARD8-AS1	1.03937	2.5078	13.1947	5.12755e-33	2.52175e-31	64.0938
DCN	2.1106	6.19018	13.1941	5.15873e-33	2.53487e-31	64.0877
OR2W3	0.990005	0.35804	13.1875	5.47849e-33	2.68871e-31	64.028
UNC5CL	-2.29282	3.43092	-13.1874	5.48134e-33	2.68871e-31	64.0275
MRGPRF	1.48166	2.12483	13.1852	5.59168e-33	2.73808e-31	64.0077
HSPD1	-1.25204	7.00037	-13.1826	5.7258e-33	2.80132e-31	63.9841
AL390719.1	-1.82709	2.6587	-13.1742	6.18205e-33	3.02192e-31	63.908
DOCK11	1.72436	3.504	13.174	6.19428e-33	3.02528e-31	63.906
CSRP1	1.02875	6.38271	13.1734	6.22883e-33	3.03953e-31	63.9005
FLVCR2	1.49325	3.23014	13.1701	6.41657e-33	3.12844e-31	63.871
ZNF22-AS1	1.01296	1.9129	13.1675	6.56993e-33	3.20045e-31	63.8475
PCLAF	-1.68159	2.31607	-13.1656	6.686e-33	3.25418e-31	63.8301
USP30-AS1	1.01816	0.997207	13.1564	7.27113e-33	3.53592e-31	63.7467
INKA1	1.40627	2.55156	13.1555	7.32911e-33	3.56105e-31	63.7389
FLT4	1.44431	2.95648	13.1465	7.95751e-33	3.86305e-31	63.6571
CHAF1B	-1.47773	2.90073	-13.1388	8.53843e-33	4.1415e-31	63.5871
DNAJA3	-0.815491	4.84405	-13.1372	8.6573e-33	4.19556e-31	63.5734
NARF	-1.15076	4.75597	-13.1312	9.14978e-33	4.43043e-31	63.5184
NAALADL1	0.990278	1.70287	13.1309	9.17085e-33	4.43682e-31	63.5161
ARRB2	1.08303	5.39749	13.1239	9.77366e-33	4.72441e-31	63.4529
SLC46A2	2.57884	2.37043	13.1212	1.00184e-32	4.83719e-31	63.4283
ZDHHC19	0.718958	0.444075	13.1211	1.00241e-32	4.83719e-31	63.4278
Z99129.4	1.5126	3.42185	13.1196	1.01622e-32	4.89963e-31	63.4142
SIGLEC7	1.41145	1.95305	13.119	1.02241e-32	4.92529e-31	63.4081
TROAP	-2.31743	2.73548	-13.1182	1.02984e-32	4.95684e-31	63.4009
HOXA5	1.72684	3.33648	13.1174	1.03711e-32	4.98756e-31	63.394
PGR	1.00803	0.726583	13.1143	1.06675e-32	5.12575e-31	63.366
EXO1	-2.08678	2.46095	-13.1103	1.10576e-32	5.30419e-31	63.3303
CFL2	1.51217	4.31069	13.1075	1.13448e-32	5.43734e-31	63.3048
MKI67	-2.28748	3.56822	-13.1049	1.16169e-32	5.56303e-31	63.2813
AQP10	0.528805	0.235098	13.1045	1.16559e-32	5.57695e-31	63.2779
TARS2	-1.02864	4.98089	-13.1019	1.19352e-32	5.70578e-31	63.2544
SEC14L6	2.40036	2.7142	13.1017	1.19632e-32	5.71429e-31	63.2521
BMPR2	1.31642	4.95205	13.1004	1.20994e-32	5.77446e-31	63.2408
NOS1	1.40032	0.643838	13.0953	1.26756e-32	6.04436e-31	63.1946
KLF13	1.50082	5.10231	13.0898	1.3331e-32	6.35151e-31	63.1445
ERO1A	-1.64048	5.94575	-13.088	1.35459e-32	6.44846e-31	63.1286
CYBRD1	2.25156	6.25806	13.0749	1.52602e-32	7.25845e-31	63.0103
PDGFB	1.63236	4.18823	13.0746	1.52998e-32	7.27115e-31	63.0077
CADM3-AS1	0.7309	0.38933	13.073	1.55315e-32	7.37504e-31	62.9928
C1orf74	-0.879422	2.03873	-13.071	1.58106e-32	7.50125e-31	62.9751
AC002066.1	1.33114	0.997513	13.066	1.65506e-32	7.84575e-31	62.9296
MS4A2	2.01054	1.93596	13.0643	1.67958e-32	7.9553e-31	62.915
CTIF	1.22136	3.6873	13.0631	1.69808e-32	8.03618e-31	62.9041
PTRH2	-0.935832	4.00181	-13.0629	1.70154e-32	8.04582e-31	62.9021
GATA6	2.10552	3.2323	13.0557	1.81674e-32	8.57621e-31	62.837
CD300E	1.59995	1.85707	13.0528	1.86482e-32	8.79583e-31	62.8111
CDT1	-2.20834	3.74694	-13.0505	1.90505e-32	8.97808e-31	62.7899
SPC24	-1.90315	2.90119	-13.0494	1.92392e-32	9.05944e-31	62.7801
SERINC2	-1.86098	7.1291	-13.046	1.98347e-32	9.33207e-31	62.7498
AC007920.2	0.543811	0.275404	13.0411	2.07486e-32	9.75393e-31	62.7051
FOXM1	-2.38394	3.51086	-13.0276	2.34538e-32	1.10073e-30	62.5833
DECR2	-1.23177	3.75776	-13.0251	2.39899e-32	1.12495e-30	62.5609
THEMIS2	1.48389	4.86119	13.0147	2.63439e-32	1.23431e-30	62.4679
RIPOR1	1.38158	4.26139	13.0125	2.68836e-32	1.25856e-30	62.4477
GALNT7	-1.53428	4.79	-13.0086	2.78574e-32	1.30307e-30	62.4124
ASF1B	-2.01435	4.44044	-13.004	2.90356e-32	1.35706e-30	62.3712
AL137009.1	1.35973	1.14208	12.9999	3.01503e-32	1.40799e-30	62.3338
KCNAB2	1.27841	2.7987	12.999	3.03728e-32	1.41721e-30	62.3265
PPBP	2.42433	1.54809	12.9869	3.39116e-32	1.58102e-30	62.217
LATS2	1.25245	4.11668	12.9832	3.50581e-32	1.63312e-30	62.184
NDRG4	1.82456	2.03228	12.9829	3.51579e-32	1.63642e-30	62.1812
AC007743.1	1.29908	1.15809	12.9828	3.52022e-32	1.63714e-30	62.1799
IMPA1P1	1.36916	0.723311	12.9772	3.70225e-32	1.72037e-30	62.1298
MARVELD3	-1.23773	3.02712	-12.9758	3.7501e-32	1.74118e-30	62.1171
FANCF	-0.997067	4.15088	-12.9722	3.87366e-32	1.79707e-30	62.0849
PALD1	1.46534	3.53045	12.9714	3.90171e-32	1.80859e-30	62.0777
LINC00857	-1.50205	2.38785	-12.964	4.17339e-32	1.93294e-30	62.0109
CA3	1.98892	1.91224	12.9636	4.18778e-32	1.93802e-30	62.0074
AC112482.2	0.509867	0.151574	12.9602	4.31898e-32	1.99709e-30	61.9768
KMO	1.16931	1.4271	12.9588	4.37552e-32	2.02158e-30	61.9639
PSAT1	-2.67184	4.41016	-12.9573	4.43393e-32	2.04689e-30	61.9507
GRTP1	-1.36759	3.67408	-12.9486	4.79606e-32	2.21226e-30	61.8727
RBMS2	1.28477	4.78889	12.9391	5.22943e-32	2.41019e-30	61.7868
SCARA5	2.5934	1.94188	12.9342	5.46446e-32	2.51646e-30	61.7431
HMMR	-1.99991	2.91214	-12.9326	5.54162e-32	2.54991e-30	61.7292
CDCA3	-1.95493	2.43644	-12.9319	5.58106e-32	2.56597e-30	61.7221
SENCR	1.13723	1.18333	12.9209	6.16123e-32	2.83041e-30	61.6239
CXCL12	1.95376	3.93611	12.9154	6.47509e-32	2.97217e-30	61.5746
SHANK3	1.39916	3.28721	12.915	6.50085e-32	2.98157e-30	61.5706
KNOP1	-0.926853	2.76214	-12.9141	6.55283e-32	3.00297e-30	61.5627
RAB26	-1.86103	2.07156	-12.9124	6.65722e-32	3.04834e-30	61.547
HYAL2	1.18201	5.59964	12.908	6.92283e-32	3.16739e-30	61.5081
BCL2A1	1.84792	4.55348	12.9041	7.17458e-32	3.27992e-30	61.4727
EXOC3L1	1.18701	2.70249	12.9039	7.18783e-32	3.28331e-30	61.4708
TBX5	1.63456	2.74279	12.9016	7.33559e-32	3.3454e-30	61.4506
RNF122	1.26836	4.15632	12.8965	7.68334e-32	3.49833e-30	61.4046
SOX18	1.63164	3.52242	12.8941	7.85375e-32	3.57305e-30	61.3828
PF4	1.59736	1.02712	12.8935	7.89409e-32	3.5885e-30	61.3777
PRICKLE1	1.22061	1.40029	12.8862	8.43032e-32	3.82918e-30	61.3125
COLEC12	2.34069	3.96295	12.8821	8.7526e-32	3.96918e-30	61.2752
RHBDL1	-2.08359	2.78091	-12.8768	9.18183e-32	4.16049e-30	61.2276
TNS3	1.40374	5.36638	12.8761	9.242e-32	4.1844e-30	61.2211
NAT9	-1.0327	4.84939	-12.8756	9.28236e-32	4.1993e-30	61.2168
MS4A4A	1.82262	4.24548	12.8721	9.58065e-32	4.33078e-30	61.1854
CREB3L4	-1.35486	4.58337	-12.8704	9.72541e-32	4.39269e-30	61.1705
C19orf38	1.36272	2.47277	12.8688	9.86537e-32	4.45235e-30	61.1563
EIF2AK1	-1.0028	7.06552	-12.8665	1.00771e-31	4.54426e-30	61.1352
TRAIP	-1.26195	2.38662	-12.8608	1.06041e-31	4.7781e-30	61.0846
GSTA3	1.76118	0.918326	12.86	1.06824e-31	4.80681e-30	61.0773
TINCR	2.00826	1.54438	12.86	1.06848e-31	4.80681e-30	61.0771
ERCC6L	-1.58111	1.79326	-12.8567	1.10067e-31	4.94765e-30	61.0476
AC100861.1	-0.95863	1.737	-12.8484	1.1863e-31	5.32835e-30	60.9732
AC009509.4	0.843939	0.876712	12.8417	1.26037e-31	5.65652e-30	60.913
MRAS	1.29697	3.54102	12.8405	1.27462e-31	5.71593e-30	60.9018
PLSCR4	1.65108	4.19029	12.8347	1.34213e-31	6.01393e-30	60.8506
TDRKH-AS1	-1.1195	1.5639	-12.8313	1.3844e-31	6.19839e-30	60.8198
LSAMP	1.67396	2.12802	12.8285	1.41967e-31	6.35129e-30	60.7948
B4GALT2	-1.14402	5.10039	-12.8243	1.47473e-31	6.59239e-30	60.757
BPHL	-1.12832	3.0624	-12.8193	1.54324e-31	6.89316e-30	60.7119
ZMYND19	-0.979598	4.64225	-12.8179	1.56163e-31	6.96981e-30	60.7001
ASPM	-1.99351	2.28423	-12.8174	1.56892e-31	6.99681e-30	60.6955
RNF182	1.59083	1.07026	12.8145	1.61159e-31	7.18145e-30	60.6688
TMEM255B	1.07513	1.93721	12.8135	1.62561e-31	7.2382e-30	60.6602
IL12RB1	1.17822	2.16604	12.8126	1.63809e-31	7.28803e-30	60.6526
DNA2	-1.54492	2.49579	-12.8086	1.69849e-31	7.55079e-30	60.6167
KIR3DL1	0.768644	0.326558	12.803	1.78605e-31	7.93382e-30	60.5668
NPR3	1.90426	2.74774	12.8029	1.78879e-31	7.93971e-30	60.5652
GTSE1	-1.99021	2.64161	-12.7971	1.88439e-31	8.3575e-30	60.5135
SH2B3	1.2931	4.12222	12.795	1.92033e-31	8.51018e-30	60.4948
EP300-AS1	1.63902	2.4258	12.7938	1.94118e-31	8.59584e-30	60.484
AL731557.1	0.635103	0.353761	12.7914	1.98362e-31	8.7769e-30	60.4626
AC004540.2	1.0053	0.798877	12.7906	1.99767e-31	8.83215e-30	60.4555
EMP3	1.58785	5.89245	12.7897	2.01349e-31	8.8951e-30	60.4477
TSLP	0.864377	0.620008	12.789	2.02718e-31	8.94859e-30	60.441
PCDHGA12	0.995448	1.07118	12.7833	2.13458e-31	9.41535e-30	60.3897
MS4A15	4.06038	3.37637	12.7804	2.19126e-31	9.65778e-30	60.3637
ADCK5	-1.44769	3.87913	-12.7796	2.20572e-31	9.71395e-30	60.3571
LRRC25	1.57395	3.48317	12.7792	2.2141e-31	9.74324e-30	60.3534
LHFPL3-AS2	2.93358	2.60404	12.7718	2.36742e-31	1.04098e-29	60.2869
SLC5A4	0.958458	0.691604	12.7693	2.41986e-31	1.06321e-29	60.2651
AC008268.1	3.25681	2.33878	12.7685	2.43843e-31	1.07054e-29	60.2575
AQP9	2.11938	3.20676	12.7672	2.46737e-31	1.0824e-29	60.2458
LINC02471	1.28045	0.666568	12.7583	2.67134e-31	1.17097e-29	60.1669
IQCN	1.80598	1.77139	12.752	2.82962e-31	1.23843e-29	60.1098
TCEAL7	1.34647	2.13888	12.7504	2.87022e-31	1.25523e-29	60.0956
RAB40A	0.979467	0.955177	12.7482	2.92697e-31	1.27905e-29	60.0762
PROS1	1.86315	4.75528	12.739	3.17803e-31	1.38769e-29	59.9944
NKG7	1.98902	4.53403	12.7383	3.20064e-31	1.39648e-29	59.9874
CSTF2	-0.995538	4.72562	-12.7361	3.2639e-31	1.42299e-29	59.9679
PRG4	2.64015	2.05027	12.7325	3.37189e-31	1.46893e-29	59.9356
IL5RA	1.47635	0.895932	12.7305	3.43212e-31	1.49402e-29	59.918
SASH3	1.56421	4.33453	12.7293	3.4686e-31	1.50873e-29	59.9075
SORBS1	1.64903	3.06243	12.728	3.50852e-31	1.52492e-29	59.8962
ECT2	-1.82274	4.55641	-12.7262	3.56721e-31	1.54924e-29	59.8797
MED4-AS1	0.790241	0.442245	12.7259	3.57716e-31	1.55237e-29	59.8769
IL6	2.53514	2.78062	12.7251	3.60289e-31	1.56233e-29	59.8698
ABLIM3	1.83492	2.8827	12.7212	3.73071e-31	1.61652e-29	59.8352
PKMYT1	-1.82798	2.38465	-12.7194	3.79195e-31	1.64179e-29	59.819
GATA2	1.83541	3.35787	12.7173	3.86575e-31	1.67246e-29	59.7999
NTN4	2.03354	5.20605	12.7129	4.01872e-31	1.73731e-29	59.7613
NRROS	1.38625	3.10463	12.7115	4.07117e-31	1.75864e-29	59.7484
GPC3	2.87942	4.79244	12.7066	4.25608e-31	1.83711e-29	59.7043
SERPINA9	0.632748	0.251235	12.7011	4.47049e-31	1.92671e-29	59.6555
DPYSL2	1.80605	6.15353	12.701	4.4758e-31	1.92753e-29	59.6543
PC	-1.52096	3.90617	-12.7004	4.49864e-31	1.93589e-29	59.6493
AURKA	-2.0838	4.14066	-12.6964	4.66399e-31	2.00552e-29	59.6134
NEGR1	1.30633	1.18933	12.696	4.67981e-31	2.01079e-29	59.6101
CDCA5	-2.19081	3.57256	-12.6919	4.85351e-31	2.08383e-29	59.5739
PROM2	-2.1856	4.94368	-12.691	4.89277e-31	2.0991e-29	59.5659
CDH19	0.962059	0.4462	12.6877	5.04135e-31	2.1612e-29	59.5362
ARAP3	1.3298	3.53674	12.6861	5.11527e-31	2.19122e-29	59.5217
SOCS2	2.0816	3.38389	12.68	5.40274e-31	2.31261e-29	59.4674
TRGJP2	2.48703	1.5861	12.6781	5.49573e-31	2.35063e-29	59.4505
PHACTR2	1.61136	3.57426	12.6771	5.54452e-31	2.36829e-29	59.4417
LRRC18	1.64325	0.960943	12.6771	5.5454e-31	2.36829e-29	59.4415
GNG11	2.09687	5.09571	12.6767	5.56279e-31	2.37392e-29	59.4384
FKBP11	-1.38096	4.23258	-12.6763	5.5842e-31	2.38126e-29	59.4346
SLC35F2	-1.66018	4.93874	-12.6722	5.79629e-31	2.46983e-29	59.3976
GKN2	4.19631	3.16624	12.6689	5.9675e-31	2.54087e-29	59.3687
GYG2	-1.87564	3.28158	-12.6633	6.27557e-31	2.67002e-29	59.3187
POLR1C	-0.858622	3.83667	-12.6532	6.86988e-31	2.92068e-29	59.2288
AWAT2	0.82434	0.357033	12.6478	7.21384e-31	3.0646e-29	59.1803
EML4-AS1	1.13595	1.02992	12.6476	7.22888e-31	3.06703e-29	59.1782
PBK	-2.33936	3.15893	-12.6475	7.2304e-31	3.06703e-29	59.178
LHFPL3	1.90519	1.33193	12.6467	7.28565e-31	3.08814e-29	59.1705
TIMM8A	-1.01736	3.10999	-12.6466	7.29235e-31	3.08866e-29	59.1696
P3H4	-1.72485	4.72895	-12.6439	7.4718e-31	3.1623e-29	59.1454
MIR4653	-2.27178	2.79048	-12.641	7.66745e-31	3.24225e-29	59.1197
KIF18B	-2.23026	2.58224	-12.6409	7.6722e-31	3.24225e-29	59.1191
KCNE1	0.853524	0.587216	12.6404	7.70891e-31	3.25533e-29	59.1144
GRID1	0.856573	0.877739	12.6326	8.26261e-31	3.48654e-29	59.0455
ACSS3	1.52436	1.57031	12.6285	8.57515e-31	3.61572e-29	59.0086
PRICKLE2	1.2518	2.03158	12.626	8.77165e-31	3.69581e-29	58.9861
TNFRSF21	-1.73798	7.01474	-12.6211	9.16276e-31	3.85772e-29	58.9428
MARCKSL1	-1.86832	8.32357	-12.6122	9.92731e-31	4.1765e-29	58.8632
RPP40	-1.28426	3.04557	-12.6118	9.96289e-31	4.18834e-29	58.8597
PCDHGC3	1.73713	3.07507	12.5991	1.11618e-30	4.68888e-29	58.7468
TRIM27	-0.829069	5.18466	-12.5988	1.11932e-30	4.69858e-29	58.744
TNNI2	1.97036	2.37006	12.5947	1.16087e-30	4.86935e-29	58.7078
ICA1	-1.17866	4.87438	-12.594	1.16786e-30	4.89503e-29	58.7019
TK1	-2.2447	5.9771	-12.5895	1.21667e-30	5.09584e-29	58.6612
CENPU	-1.84303	3.5065	-12.5884	1.22867e-30	5.14229e-29	58.6515
AC104938.1	0.669529	0.687403	12.5879	1.23391e-30	5.16039e-29	58.6472
AL133482.1	1.24814	1.29691	12.584	1.27751e-30	5.33879e-29	58.6128
FRY	1.48702	2.77563	12.5814	1.30765e-30	5.46069e-29	58.5896
P2RX7	1.28696	1.75993	12.5778	1.34996e-30	5.63322e-29	58.558
MMACHC	-0.923807	2.77322	-12.5774	1.35562e-30	5.65267e-29	58.5538
TSACC	-1.35698	1.51502	-12.5744	1.3925e-30	5.80213e-29	58.5272
FOSB	3.84516	4.62422	12.5654	1.50897e-30	6.28283e-29	58.4474
AC092944.3	0.845825	0.365758	12.5649	1.51521e-30	6.30416e-29	58.4433
VASH1	1.27281	2.94294	12.5641	1.5269e-30	6.34809e-29	58.4357
CYBB	2.17005	5.77334	12.5617	1.5598e-30	6.48011e-29	58.4145
PHOSPHO1	1.13743	1.03196	12.5586	1.60369e-30	6.65755e-29	58.387
SIX4	-1.70339	2.96497	-12.554	1.67105e-30	6.93208e-29	58.3461
SCGB1A1	5.54656	4.94416	12.5516	1.70742e-30	7.07778e-29	58.3247
PPP4R4	1.30497	1.03115	12.5508	1.72004e-30	7.12486e-29	58.3174
AC093510.2	0.641593	0.558521	12.5499	1.73372e-30	7.17626e-29	58.3095
AC079467.1	2.42682	1.9508	12.5447	1.81595e-30	7.51113e-29	58.2635
POLE2	-1.59739	2.62073	-12.5438	1.83035e-30	7.56515e-29	58.2557
TPRG1	1.25733	1.28142	12.5396	1.90021e-30	7.84812e-29	58.2185
LINC00511	-1.45802	1.64419	-12.5392	1.90706e-30	7.86646e-29	58.2149
IL34	1.62202	2.53963	12.5392	1.90789e-30	7.86646e-29	58.2145
SH3BGRL	1.21038	7.2448	12.539	1.91013e-30	7.86646e-29	58.2133
CCDC50	1.20685	4.24928	12.539	1.91022e-30	7.86646e-29	58.2133
AP005264.1	0.696011	0.385263	12.5304	2.06339e-30	8.49102e-29	58.1367
FAM124A	0.998002	1.16515	12.525	2.16477e-30	8.90174e-29	58.089
HELT	0.765023	0.263118	12.5214	2.23594e-30	9.18768e-29	58.0569
N4BP2L1	1.37553	2.94488	12.5147	2.37336e-30	9.74527e-29	57.9977
GPR89A	-0.733851	1.85364	-12.5116	2.4408e-30	1.00082e-28	57.9699
C20orf194	1.27334	3.33545	12.5116	2.44094e-30	1.00082e-28	57.9698
DAB2	1.53393	4.59296	12.5086	2.50604e-30	1.02677e-28	57.9437
CCNA2	-2.15726	3.6902	-12.5021	2.65594e-30	1.08739e-28	57.886
RHBDL2	-1.8366	2.94138	-12.4979	2.7584e-30	1.12852e-28	57.8484
NCF1C	1.38082	2.41632	12.4968	2.78523e-30	1.13868e-28	57.8388
IRF8	1.62945	3.79483	12.4941	2.85291e-30	1.1655e-28	57.8149
DUS1L	-1.14909	5.73598	-12.4879	3.01605e-30	1.23126e-28	57.7597
CCNF	-1.43335	2.90838	-12.4734	3.43331e-30	1.40059e-28	57.6311
C1orf112	-1.18209	2.27404	-12.4719	3.47937e-30	1.41835e-28	57.6178
CDCA7	-2.43258	3.78211	-12.4696	3.55061e-30	1.44635e-28	57.5977
ATP1B2	1.34809	1.63553	12.4613	3.82401e-30	1.55659e-28	57.524
TMEM140	1.03239	4.80026	12.4536	4.09332e-30	1.66502e-28	57.4565
ADAMTS15	1.57649	1.78311	12.4516	4.16969e-30	1.69486e-28	57.4381
LYL1	1.11631	2.62903	12.4483	4.29325e-30	1.74383e-28	57.4091
PPARGC1B	1.08461	1.25715	12.4478	4.31334e-30	1.75073e-28	57.4045
CCL14	0.731536	0.382328	12.4413	4.57062e-30	1.85383e-28	57.347
PLA2G1B	3.48414	3.5916	12.4377	4.71908e-30	1.91267e-28	57.3152
AC111152.2	0.819867	0.722378	12.4372	4.73826e-30	1.91906e-28	57.3112
BRIX1	-1.15622	4.64174	-12.4326	4.93902e-30	1.99894e-28	57.27
AC130371.2	1.42796	1.99844	12.4317	4.97627e-30	2.01257e-28	57.2625
AF131215.5	1.70342	1.75357	12.4282	5.13407e-30	2.07491e-28	57.2315
DEPDC1B	-1.96417	2.26225	-12.4144	5.80866e-30	2.34586e-28	57.109
RASSF2	1.63584	4.19338	12.4132	5.87098e-30	2.36933e-28	57.0984
TBRG4	-1.01142	5.05628	-12.4125	5.90653e-30	2.38198e-28	57.0924
ARHGEF3	1.01698	4.30842	12.4118	5.94034e-30	2.3939e-28	57.0867
KCTD12	1.82751	5.80028	12.4106	6.00789e-30	2.4194e-28	57.0755
HSPB7	1.60829	2.36392	12.4097	6.05323e-30	2.43592e-28	57.068
FABP5P7	1.58876	1.39045	12.4068	6.21379e-30	2.49697e-28	57.042
MYLK	1.66379	3.52928	12.4063	6.24218e-30	2.50659e-28	57.0375
HSD11B1	1.62762	3.39917	12.405	6.31309e-30	2.53327e-28	57.0263
BMX	1.60399	1.20128	12.4035	6.39859e-30	2.56575e-28	57.0129
HCST	1.24152	2.34671	12.4027	6.44314e-30	2.58178e-28	57.006
MCOLN1	1.06151	4.20696	12.4025	6.45341e-30	2.58406e-28	57.0044
SMUG1	-0.971822	4.14224	-12.3992	6.64565e-30	2.65915e-28	56.9753
SHC3	1.76815	1.97732	12.3952	6.88937e-30	2.75472e-28	56.9395
SH3BP5	1.43456	2.79471	12.3915	7.12031e-30	2.84505e-28	56.9068
EDN3	0.970254	0.367806	12.3898	7.22946e-30	2.88662e-28	56.8917
MVB12B	1.52222	3.55836	12.383	7.68051e-30	3.06455e-28	56.8316
METTL1	-1.16386	4.68522	-12.3774	8.07303e-30	3.21889e-28	56.7821
ZBTB47	1.13729	3.11801	12.3746	8.27007e-30	3.29281e-28	56.7582
PARS2	-0.9058	3.32589	-12.371	8.54025e-30	3.39798e-28	56.7262
SMTNL2	1.45187	1.36126	12.3702	8.60533e-30	3.42147e-28	56.7187
WNT3	-1.52654	2.88718	-12.3672	8.83889e-30	3.51186e-28	56.6921
PTGIS	1.94585	3.53492	12.3659	8.93779e-30	3.54865e-28	56.6811
MNX1-AS1	-2.10332	1.95709	-12.3648	9.02625e-30	3.58126e-28	56.6713
F10	1.68434	2.2228	12.3633	9.15056e-30	3.62803e-28	56.6577
GNAQ	1.19842	5.5631	12.3627	9.19511e-30	3.64313e-28	56.6529
MUSK	0.781168	0.436841	12.3604	9.38574e-30	3.71606e-28	56.6325
INTS8	-1.03249	4.00989	-12.356	9.76053e-30	3.86173e-28	56.5936
PRXL2C	1.01927	4.18665	12.3527	1.00509e-29	3.97384e-28	56.5645
TLL1	1.14254	1.10906	12.3462	1.06462e-29	4.20626e-28	56.5074
NDC80	-2.06204	2.89658	-12.3377	1.14845e-29	4.5343e-28	56.4322
MAP3K3	1.1714	4.32611	12.3366	1.1595e-29	4.5747e-28	56.4227
HROB	-1.74189	2.54984	-12.3364	1.16175e-29	4.5804e-28	56.4207
LRRK2-DT	2.86377	2.91624	12.3341	1.18545e-29	4.67058e-28	56.4007
CFAP161	1.45171	0.900966	12.3339	1.1873e-29	4.67461e-28	56.3991
MTARC2	1.59801	4.53809	12.3319	1.20899e-29	4.75667e-28	56.3812
KNTC1	-1.5461	2.90892	-12.3168	1.38201e-29	5.43362e-28	56.2484
STK10	1.1295	3.80593	12.3149	1.40635e-29	5.52162e-28	56.231
MYH11	2.3254	3.67848	12.312	1.44312e-29	5.66208e-28	56.2054
DEFA3	1.05843	0.343242	12.3099	1.47003e-29	5.76363e-28	56.1871
LILRB1	1.25551	2.61362	12.3094	1.47599e-29	5.78301e-28	56.183
LCP1	1.77336	6.51837	12.3091	1.4806e-29	5.79705e-28	56.1799
KIF14	-1.77606	1.92221	-12.2991	1.61784e-29	6.32997e-28	56.0919
E2F3	-1.2501	4.08227	-12.2962	1.66022e-29	6.49131e-28	56.0663
DOCK2	1.45596	2.90262	12.2918	1.72629e-29	6.74494e-28	56.0275
ADGRE5	1.5931	5.83914	12.2901	1.75226e-29	6.83694e-28	56.0127
TIMELESS	-1.49541	4.44656	-12.2894	1.76248e-29	6.8721e-28	56.0069
LAT2	1.37572	3.58017	12.2809	1.9002e-29	7.39885e-28	55.9322
ABCG1	1.64301	4.43794	12.27	2.09354e-29	8.14604e-28	55.836
DPT	2.07717	3.20501	12.2672	2.14678e-29	8.34745e-28	55.8111
OSBPL11	0.982442	4.3028	12.266	2.16867e-29	8.42679e-28	55.801
LPL	2.9774	4.96809	12.2609	2.26853e-29	8.80874e-28	55.7563
DDX56	-0.847981	5.94197	-12.2544	2.4035e-29	9.32639e-28	55.699
GIPC2	1.76878	1.72554	12.2529	2.4362e-29	9.44679e-28	55.6855
GCSAML	0.916144	0.629474	12.252	2.45586e-29	9.51648e-28	55.6776
DUOXA1	2.37255	3.33387	12.2513	2.46982e-29	9.56405e-28	55.6719
TMEM69	-0.871914	5.75488	-12.2505	2.48694e-29	9.62374e-28	55.6651
ARHGAP44	1.64475	2.98718	12.2476	2.55226e-29	9.86972e-28	55.6393
BIN2	1.3455	3.28752	12.2415	2.69371e-29	1.04096e-27	55.5858
TMED3	-1.13986	4.48399	-12.2411	2.70484e-29	1.04455e-27	55.5817
CORO1C	1.14247	6.07672	12.2402	2.72514e-29	1.05167e-27	55.5743
SIDT2	1.1102	4.54544	12.2398	2.73545e-29	1.05492e-27	55.5705
CACNA2D2	3.15401	4.30956	12.2364	2.81809e-29	1.08605e-27	55.541
CENPA	-2.21804	2.74298	-12.2298	2.98741e-29	1.15052e-27	55.483
AC016885.2	0.507858	0.173772	12.2283	3.02812e-29	1.1654e-27	55.4696
CAB39L	1.30954	3.33241	12.2275	3.05003e-29	1.17304e-27	55.4625
DIXDC1	1.22208	2.92767	12.2257	3.0992e-29	1.19114e-27	55.4466
AL031985.3	-1.24428	2.22466	-12.2247	3.12459e-29	1.20008e-27	55.4385
ASGR1	1.19367	1.88071	12.2226	3.18479e-29	1.22236e-27	55.4195
DKC1	-1.07094	5.74239	-12.2204	3.24722e-29	1.24548e-27	55.4003
AC092306.1	-1.97575	2.78003	-12.2199	3.26257e-29	1.25052e-27	55.3956
SIGLEC14	1.71014	2.53649	12.219	3.28739e-29	1.25918e-27	55.3881
SCN1A	1.0232	0.681795	12.2166	3.35713e-29	1.28502e-27	55.3672
ARHGAP24	1.32435	2.49274	12.2149	3.40821e-29	1.30368e-27	55.3522
GAB1	1.3945	3.1799	12.2131	3.46272e-29	1.32364e-27	55.3365
SH3GL2	1.72754	0.90622	12.2126	3.47827e-29	1.32869e-27	55.332
DONSON	-1.24301	3.51555	-12.2094	3.57883e-29	1.36618e-27	55.3037
OSTF1	0.762053	6.72349	12.2081	3.62034e-29	1.38109e-27	55.2923
PHLDB2	1.76245	2.81484	12.2055	3.70459e-29	1.41227e-27	55.2694
AC009093.10	0.517697	0.239121	12.2018	3.82835e-29	1.45847e-27	55.2368
ST6GALNAC2	1.71733	2.09809	12.1997	3.89843e-29	1.48416e-27	55.2188
CLEC4D	0.825719	0.672452	12.1967	4.00262e-29	1.5228e-27	55.1926
MYO7B	1.29846	0.850856	12.1935	4.12002e-29	1.56641e-27	55.1639
SRGAP2C	0.937691	1.84735	12.1915	4.19262e-29	1.59294e-27	55.1466
PKP3	-1.47867	5.90147	-12.1842	4.46947e-29	1.69699e-27	55.0831
FAM241A	1.11756	2.56045	12.1826	4.53622e-29	1.72117e-27	55.0684
MRPL20-DT	-1.23485	2.42273	-12.1822	4.55185e-29	1.72594e-27	55.065
B2M	1.26173	10.5503	12.1819	4.56495e-29	1.72975e-27	55.0621
CCNE1	-2.00064	2.8384	-12.1816	4.57404e-29	1.73203e-27	55.0602
AL161740.1	0.611895	0.172042	12.1811	4.59667e-29	1.73943e-27	55.0553
FAM111B	-1.91422	2.91365	-12.1808	4.60807e-29	1.74258e-27	55.0528
HYAL1	2.53902	4.04678	12.1806	4.61508e-29	1.74406e-27	55.0513
DAP3	-0.89644	6.30128	-12.1801	4.63661e-29	1.75102e-27	55.0467
EEF1A1P6	1.80109	4.93242	12.1781	4.7173e-29	1.78031e-27	55.0295
AL353152.1	0.895054	0.51579	12.1771	4.76139e-29	1.79575e-27	55.0203
EPM2A	0.633321	0.92077	12.1746	4.86868e-29	1.83498e-27	54.9982
GJD3	0.925373	1.63232	12.1737	4.90713e-29	1.84824e-27	54.9904
BEST1	0.786447	1.17383	12.1736	4.91118e-29	1.84854e-27	54.9896
GJC2	1.32216	1.80708	12.1733	4.92275e-29	1.85166e-27	54.9872
CNN1	1.86624	3.63034	12.1714	5.00542e-29	1.8815e-27	54.9707
SLCO1A2	1.39691	0.650714	12.1703	5.05428e-29	1.8986e-27	54.961
SLITRK2	0.535536	0.212946	12.1686	5.13101e-29	1.92614e-27	54.9461
OSTM1	0.985763	4.36894	12.1674	5.18623e-29	1.94558e-27	54.9355
EPHA10	-1.81555	1.99846	-12.1636	5.36499e-29	2.0113e-27	54.9018
MYOM2	0.884268	0.903373	12.1611	5.48382e-29	2.05448e-27	54.8801
SDCBP	1.01644	7.20039	12.1605	5.5124e-29	2.06382e-27	54.8749
SYT7	-2.60267	4.10945	-12.1512	5.98247e-29	2.23833e-27	54.7937
CMKLR1	1.54058	3.25474	12.1497	6.0641e-29	2.26737e-27	54.7802
GAS7	1.54354	3.24842	12.147	6.20754e-29	2.31793e-27	54.757
EFEMP1	2.17485	6.31297	12.1284	7.31422e-29	2.72397e-27	54.5942
NES	1.86843	4.75089	12.1261	7.463e-29	2.77754e-27	54.5742
NDRG2	1.7432	4.08595	12.1254	7.5122e-29	2.79401e-27	54.5676
PDLIM1	1.16119	7.74928	12.1211	7.8039e-29	2.9006e-27	54.5298
LRP2BP	1.36832	1.69758	12.1166	8.12019e-29	3.01617e-27	54.4904
SNHG1	-1.38514	4.5457	-12.1148	8.25032e-29	3.06249e-27	54.4746
SIGLEC16	1.02251	0.896825	12.1129	8.38423e-29	3.11015e-27	54.4586
MITF	1.40607	2.8472	12.1126	8.40832e-29	3.11704e-27	54.4558
GJB2	-2.85287	3.88597	-12.1122	8.43735e-29	3.12575e-27	54.4524
AC091588.3	1.04869	0.656083	12.1116	8.48562e-29	3.14157e-27	54.4467
TPSAB1	2.52667	4.38055	12.1063	8.88982e-29	3.28906e-27	54.4005
WDR12	-0.902505	3.40879	-12.0985	9.52064e-29	3.52014e-27	54.3325
TNFAIP8L2	1.49861	3.73589	12.0971	9.63764e-29	3.56107e-27	54.3203
MSI2	-1.15336	3.61732	-12.0892	1.03364e-28	3.81676e-27	54.2509
RAP1A	0.909106	5.57715	12.0887	1.03767e-28	3.82913e-27	54.247
AC112722.1	1.39399	1.21721	12.0838	1.08343e-28	3.99276e-27	54.2042
KIFC1	-2.16279	4.11918	-12.0687	1.23799e-28	4.55939e-27	54.0718
PTPN1	1.07442	6.13023	12.0678	1.24707e-28	4.58984e-27	54.0645
IL1A	1.7745	1.36583	12.0656	1.2723e-28	4.67965e-27	54.0447
ILF2	-1.07517	8.26205	-12.061	1.32483e-28	4.86969e-27	54.0045
OR2S1P	0.810563	0.340103	12.0547	1.3996e-28	5.13783e-27	53.95
C16orf54	1.62677	2.8455	12.0529	1.42217e-28	5.2173e-27	53.9341
CHEK1	-1.78575	2.94093	-12.0472	1.49541e-28	5.48243e-27	53.8843
NHSL2	1.12912	1.47045	12.047	1.49789e-28	5.48795e-27	53.8826
NEBL	1.80362	3.63713	12.0421	1.56339e-28	5.72422e-27	53.8401
FANCA	-1.31587	2.2658	-12.0214	1.87582e-28	6.85483e-27	53.6593
SEPTIN10P1	0.563147	0.498504	12.0212	1.87889e-28	6.86161e-27	53.6577
GAB3	1.19156	2.28471	12.0111	2.05252e-28	7.49082e-27	53.57
DTYMK	-1.19032	5.22683	-12.0107	2.05944e-28	7.51123e-27	53.5666
WAS	1.34289	4.16371	12.0095	2.08163e-28	7.58728e-27	53.556
IL18R1	1.45438	2.04441	12.0077	2.11603e-28	7.70769e-27	53.5397
SUGCT-AS1	1.0805	0.834425	12.0073	2.1231e-28	7.72843e-27	53.5364
TWIST2	1.43172	2.033	12.0066	2.13552e-28	7.76863e-27	53.5306
C11orf96	2.05481	4.8158	12.005	2.16574e-28	7.87351e-27	53.5167
CCN2	2.0041	7.7209	12.0043	2.17982e-28	7.91958e-27	53.5102
PAPSS1	0.986348	6.03365	12.0008	2.24676e-28	8.15754e-27	53.4802
LDB3	0.916015	0.851965	11.9989	2.28562e-28	8.29331e-27	53.4632
ACBD6	-0.702619	4.08219	-11.9845	2.59176e-28	9.3981e-27	53.3384
PAPSS2	1.79677	5.98877	11.9839	2.60528e-28	9.44106e-27	53.3333
STAT5A	1.05891	3.99052	11.9836	2.61343e-28	9.4645e-27	53.3302
SFTPD	3.75549	6.12677	11.9824	2.64153e-28	9.56014e-27	53.3195
MIR559	-1.95655	2.70617	-11.982	2.64913e-28	9.5815e-27	53.3167
ALG8	-0.889855	5.21005	-11.9781	2.74271e-28	9.9136e-27	53.2822
CCL24	2.1477	2.12967	11.9775	2.75652e-28	9.95716e-27	53.2773
SIGLEC1	1.84484	3.37451	11.9743	2.83402e-28	1.02306e-26	53.2497
AL031599.1	0.520991	0.202713	11.9654	3.0641e-28	1.1047e-26	53.1723
BCS1L	-0.76302	4.30528	-11.9653	3.06715e-28	1.10509e-26	53.1713
HDHD3	-1.13426	5.40066	-11.9615	3.17133e-28	1.1419e-26	53.1381
GAS6-DT	1.04371	1.22808	11.9511	3.47482e-28	1.24958e-26	53.0474
CCND2	1.75219	3.76651	11.948	3.56839e-28	1.28242e-26	53.021
CLK2	-1.05308	5.40232	-11.9467	3.60986e-28	1.2965e-26	53.0096
GCNT3	-2.96854	3.26249	-11.9461	3.63059e-28	1.30311e-26	53.0039
VWFP1	0.791348	0.49902	11.9454	3.6532e-28	1.31039e-26	52.9977
LINC01169	1.12216	0.560557	11.9335	4.05277e-28	1.45279e-26	52.8947
RADX	1.39118	1.39162	11.9321	4.10168e-28	1.46939e-26	52.8828
JPT1	-1.48228	6.83481	-11.9292	4.21005e-28	1.50726e-26	52.8569
LAMC3	1.73573	2.76679	11.9291	4.21364e-28	1.50759e-26	52.8561
TNFAIP8L3	1.36458	2.51364	11.9247	4.3772e-28	1.56512e-26	52.8183
ACP6	-1.10082	2.9545	-11.9239	4.40666e-28	1.57466e-26	52.8116
SLC39A11	-1.17857	5.13917	-11.9221	4.47832e-28	1.59925e-26	52.7956
MTMR10	1.09287	3.28486	11.9198	4.56804e-28	1.63026e-26	52.7759
GGTLC3	0.63663	0.319878	11.9195	4.58195e-28	1.63419e-26	52.7729
N4BP1	0.958246	4.93151	11.9151	4.76186e-28	1.69729e-26	52.7347
VAMP2	1.22586	5.76864	11.9131	4.84617e-28	1.72625e-26	52.7173
NCAPG	-2.00237	2.637	-11.911	4.93399e-28	1.75642e-26	52.6995
FAM78A	1.1066	2.67203	11.9067	5.12541e-28	1.82341e-26	52.6617
TPST2	0.871626	4.20959	11.9061	5.15218e-28	1.83178e-26	52.6565
AGMAT	-1.40265	1.88864	-11.9043	5.23475e-28	1.85997e-26	52.6407
ID4	2.23192	4.26673	11.9041	5.24321e-28	1.8618e-26	52.6391
NAGPA-AS1	0.972345	0.7968	11.9029	5.29732e-28	1.87983e-26	52.6289
CDCA2	-1.66107	2.13547	-11.902	5.33702e-28	1.89273e-26	52.6215
ORC1	-1.79406	2.58955	-11.9004	5.41584e-28	1.91948e-26	52.607
SPATS2	-1.03802	3.92456	-11.8973	5.56226e-28	1.97014e-26	52.5805
SIGLEC9	1.34326	2.57317	11.897	5.57713e-28	1.97417e-26	52.5779
TBC1D10C	1.27352	2.77228	11.8966	5.59931e-28	1.98077e-26	52.5739
TXNDC17	-1.44076	5.73031	-11.8959	5.63255e-28	1.99128e-26	52.568
ZCCHC24	1.27577	4.02324	11.8868	6.0995e-28	2.15502e-26	52.489
CD4	1.52667	5.88008	11.8824	6.33877e-28	2.23815e-26	52.4508
LEFTY2	1.38121	1.07057	11.879	6.52474e-28	2.30238e-26	52.4221
LINC01827	0.970502	0.55381	11.871	7.00176e-28	2.46916e-26	52.3521
CRABP2	-4.02761	6.78174	-11.8691	7.11744e-28	2.50839e-26	52.3358
TDRKH	-1.24498	4.18604	-11.8668	7.26324e-28	2.55817e-26	52.3157
C1QC	1.96704	8.27271	11.8634	7.47761e-28	2.63203e-26	52.2868
HMBS	-1.10709	4.3163	-11.8628	7.52166e-28	2.64589e-26	52.281
LRRK2	2.95626	4.10953	11.8593	7.74987e-28	2.72447e-26	52.2513
POLG2	-1.12313	3.26503	-11.8566	7.94043e-28	2.78973e-26	52.2272
PODXL2	-2.64925	5.42753	-11.8556	8.0077e-28	2.81161e-26	52.2189
KIF22	-1.20661	4.54016	-11.8549	8.05746e-28	2.82732e-26	52.2127
AF131215.6	1.45602	1.53307	11.8546	8.07704e-28	2.83243e-26	52.2103
SLCO2A1	2.14183	5.15607	11.8539	8.12629e-28	2.84794e-26	52.2043
MRGBP	-1.03704	4.74298	-11.8525	8.22813e-28	2.88005e-26	52.1919
KRT27	0.756859	0.466976	11.8508	8.35301e-28	2.92195e-26	52.177
NXPE3	1.18656	2.75985	11.8477	8.57964e-28	2.99937e-26	52.1504
FBP1	1.84427	6.51808	11.8452	8.77013e-28	3.06406e-26	52.1286
CKAP2L	-1.73585	2.17086	-11.8428	8.95704e-28	3.12743e-26	52.1077
SOX5	1.04218	0.887969	11.8328	9.77345e-28	3.41038e-26	52.0211
ARID5A	1.15457	4.4406	11.8246	1.04954e-27	3.65779e-26	51.9504
AC027307.3	0.70752	0.856268	11.824	1.05473e-27	3.67359e-26	51.9455
CYP4B1	3.8651	5.74752	11.8207	1.08526e-27	3.77605e-26	51.9172
ACOXL	1.40665	2.15749	11.8207	1.08548e-27	3.77605e-26	51.917
STON1	1.1998	2.04892	11.8182	1.10997e-27	3.85887e-26	51.8948
GIMAP5	0.913772	0.724463	11.8162	1.12942e-27	3.92405e-26	51.8776
TNS2	1.51912	5.00218	11.8159	1.13248e-27	3.93225e-26	51.8749
NTRK2	1.48275	0.885105	11.8	1.30056e-27	4.51311e-26	51.7376
LARGE2	-2.14805	4.76403	-11.7995	1.3056e-27	4.52781e-26	51.7337
CASP1	1.44056	4.23713	11.799	1.31105e-27	4.54265e-26	51.7296
MCM10	-1.82839	2.10126	-11.799	1.31149e-27	4.54265e-26	51.7293
MYH10	1.58605	5.28556	11.7975	1.32907e-27	4.60073e-26	51.7161
PYGO2	-0.969352	6.11372	-11.7972	1.33259e-27	4.61009e-26	51.7134
TMEM132C	0.963029	0.462626	11.7955	1.35224e-27	4.67519e-26	51.6989
ABCB1	1.28719	1.42824	11.7937	1.37314e-27	4.74166e-26	51.6837
RAB8B	1.28846	4.38657	11.793	1.38151e-27	4.76763e-26	51.6777
NOP58	-0.838097	5.59095	-11.7908	1.40874e-27	4.85864e-26	51.6583
GPRIN1	-1.70179	2.53811	-11.7899	1.4197e-27	4.89345e-26	51.6506
DEPDC1	-1.85732	2.03847	-11.7886	1.43571e-27	4.94562e-26	51.6395
CDKN3	-2.05413	3.30947	-11.7799	1.54815e-27	5.32971e-26	51.5647
MIR4717	1.16905	0.446106	11.7773	1.58366e-27	5.44862e-26	51.5422
DOCK8	1.47781	3.37347	11.7753	1.6119e-27	5.54241e-26	51.5246
RBMS3	1.47784	2.01533	11.7712	1.67023e-27	5.73599e-26	51.4893
PTAFR	1.67332	4.34018	11.7709	1.67554e-27	5.75072e-26	51.4862
LINC02345	1.45627	1.43479	11.7703	1.68371e-27	5.77526e-26	51.4814
P2RY12	1.32557	1.38175	11.7647	1.76719e-27	6.05792e-26	51.4333
SELENOP	1.92691	4.7217	11.7622	1.80635e-27	6.18838e-26	51.4116
LYSMD1	-1.03278	4.02095	-11.7613	1.82148e-27	6.23643e-26	51.4033
SHROOM4	1.80751	3.1484	11.7594	1.85083e-27	6.33309e-26	51.3875
DUS4L-BCAP29	0.845375	1.86305	11.7586	1.86453e-27	6.3761e-26	51.3801
RAB44	0.649436	0.522195	11.7554	1.91624e-27	6.54896e-26	51.353
GNG2	1.18389	2.84921	11.7493	2.02135e-27	6.90403e-26	51.3
GFPT1	-1.1306	6.01535	-11.7483	2.03811e-27	6.95705e-26	51.2918
XPR1	-1.6021	5.5231	-11.7477	2.04983e-27	6.99285e-26	51.2861
AL512662.1	1.09525	0.873425	11.7468	2.06629e-27	7.04471e-26	51.2782
SNX2	0.867428	4.758	11.7459	2.08185e-27	7.09348e-26	51.2707
DARS2	-1.11903	3.9441	-11.7454	2.08988e-27	7.11655e-26	51.2669
TTK	-1.9174	2.43602	-11.7439	2.11859e-27	7.20999e-26	51.2534
PKIG	1.46029	5.51884	11.7425	2.14443e-27	7.29352e-26	51.2414
CBX4	-1.05356	5.49984	-11.7416	2.16102e-27	7.34551e-26	51.2337
AQP1	2.86376	7.62058	11.7328	2.33179e-27	7.92122e-26	51.1582
APOLD1	1.64706	3.32579	11.7326	2.33658e-27	7.93272e-26	51.1562
KDELR2	-0.942898	8.09489	-11.7291	2.40899e-27	8.16871e-26	51.1259
GADD45B	1.69779	6.42674	11.7187	2.63563e-27	8.93187e-26	51.0367
NKD1	1.71467	1.70088	11.7186	2.63966e-27	8.94017e-26	51.0352
PUS7	-1.10568	3.97111	-11.7184	2.64359e-27	8.94812e-26	51.0337
FGF14-AS2	1.51407	2.12258	11.7107	2.82632e-27	9.5601e-26	50.9674
PPM1M	0.994078	4.51594	11.709	2.8668e-27	9.68622e-26	50.9533
DNAJC5B	1.23606	1.50943	11.7072	2.91276e-27	9.83562e-26	50.9375
GVINP1	1.32706	1.64461	11.707	2.91909e-27	9.8511e-26	50.9353
CALM1	0.841227	7.09545	11.7008	3.0794e-27	1.03859e-25	50.8823
IL27	0.638835	0.582379	11.6994	3.11658e-27	1.0505e-25	50.8704
KC877392.1	0.642378	0.313891	11.699	3.1281e-27	1.05375e-25	50.8667
FLVCR1	-1.16416	3.6515	-11.6978	3.16194e-27	1.06452e-25	50.856
COA4	-0.896513	6.09396	-11.6911	3.34927e-27	1.12691e-25	50.7989
EDN1	2.18865	5.15568	11.6875	3.45569e-27	1.16203e-25	50.7679
AC145207.9	-1.44068	1.90678	-11.6838	3.56965e-27	1.19964e-25	50.7357
L1TD1	0.988751	0.655521	11.6768	3.79204e-27	1.27362e-25	50.6757
TMTC4	-1.14792	3.873	-11.6756	3.8326e-27	1.28647e-25	50.6652
RHEX	1.69412	1.74868	11.6725	3.93447e-27	1.31988e-25	50.6392
CST5	1.69064	1.33966	11.6717	3.96353e-27	1.32882e-25	50.6319
PRDX4	-1.28783	7.4306	-11.6716	3.96583e-27	1.32882e-25	50.6313
FAM86C1P	-0.776922	2.35277	-11.6682	4.08607e-27	1.36749e-25	50.6016
P3H2	2.60769	3.91868	11.6579	4.46478e-27	1.49335e-25	50.5137
BOP1	-1.50605	5.3916	-11.6577	4.47288e-27	1.49517e-25	50.5119
ZNF106	1.33974	4.32306	11.6564	4.5251e-27	1.51173e-25	50.5004
SRGN	1.74268	8.18173	11.6531	4.65591e-27	1.55451e-25	50.4721
MAOB	2.07894	4.17247	11.6523	4.6883e-27	1.5644e-25	50.4652
NR4A3	2.23005	2.6252	11.6508	4.75091e-27	1.58436e-25	50.4521
HMGA1	-1.86861	7.82706	-11.6487	4.83504e-27	1.61051e-25	50.4346
MOCS1	1.36744	3.2203	11.6448	5.00485e-27	1.66609e-25	50.4004
CRIM1	1.54573	5.18513	11.6408	5.17937e-27	1.72317e-25	50.3664
DDX12P	-1.32329	1.86798	-11.6398	5.22433e-27	1.7371e-25	50.3578
PYCR3	-1.21904	4.13059	-11.6382	5.29683e-27	1.76017e-25	50.3441
WDR75	-0.801323	4.70834	-11.6337	5.50839e-27	1.8294e-25	50.3053
C1orf87	1.67938	0.870093	11.6336	5.51321e-27	1.82993e-25	50.3044
JUND	1.41255	7.87031	11.6327	5.55482e-27	1.84265e-25	50.297
LILRB2	1.34242	3.05748	11.6317	5.60162e-27	1.85709e-25	50.2886
LINC01963	1.23299	2.4797	11.6244	5.96989e-27	1.97802e-25	50.2255
AXL	1.52717	4.87855	11.6218	6.10402e-27	2.02127e-25	50.2034
TMEM62	-1.0238	4.51561	-11.6185	6.28015e-27	2.07838e-25	50.1752
AF127936.1	0.702063	0.604358	11.617	6.36508e-27	2.10525e-25	50.1619
LINC01977	-1.45918	1.35313	-11.6162	6.40497e-27	2.1172e-25	50.1557
PARVB	1.07249	3.14022	11.6123	6.63e-27	2.19031e-25	50.1214
REEP1	1.5828	1.50029	11.6047	7.07898e-27	2.33726e-25	50.0564
PARVG	1.19057	2.56286	11.6042	7.10897e-27	2.3458e-25	50.0522
GFUS	-1.31346	6.46865	-11.6035	7.1522e-27	2.35868e-25	50.0462
CDH23	0.891704	0.929502	11.6025	7.21579e-27	2.37826e-25	50.0374
UTP25	-0.928848	3.46278	-11.6019	7.24918e-27	2.38787e-25	50.0328
SNRPA1	-0.911507	4.68523	-11.6016	7.27e-27	2.39334e-25	50.03
BYSL	-1.23947	5.31326	-11.5981	7.49412e-27	2.46568e-25	49.9999
TIMM17A	-0.834622	5.79436	-11.5967	7.58348e-27	2.49363e-25	49.9881
SMYD5	-0.878552	5.09161	-11.5946	7.72261e-27	2.53642e-25	49.9701
FANCD2	-1.10393	2.41409	-11.5908	7.97742e-27	2.61859e-25	49.9378
C22orf34	0.784721	0.880785	11.5804	8.72863e-27	2.86184e-25	49.8486
ZNF485	-0.921256	2.336	-11.5792	8.821e-27	2.89045e-25	49.8381
CTSS	1.38531	7.47357	11.5746	9.17805e-27	3.00396e-25	49.7988
C7	2.90896	4.61352	11.5735	9.26971e-27	3.0322e-25	49.7889
RNU5E-8P	1.00177	0.300789	11.5733	9.27865e-27	3.03337e-25	49.7879
FAM83A-AS1	-2.01208	1.7921	-11.5712	9.44891e-27	3.08725e-25	49.7699
XYLB	-1.06773	2.00493	-11.571	9.47152e-27	3.09284e-25	49.7675
VGLL3	1.74572	2.4549	11.5705	9.50713e-27	3.10268e-25	49.7638
TFEC	1.3112	1.97834	11.5686	9.66881e-27	3.15362e-25	49.7471
RUSC1	-1.10985	4.9202	-11.564	1.00567e-26	3.27634e-25	49.7081
GGA2	0.940953	5.6129	11.5633	1.0118e-26	3.2944e-25	49.702
KAT2B	1.31987	3.89199	11.5582	1.05757e-26	3.44145e-25	49.6581
CD163	2.03447	5.00898	11.5558	1.07964e-26	3.51126e-25	49.6376
PUS1	-1.03519	3.64293	-11.5551	1.08626e-26	3.53076e-25	49.6316
LINC01270	-1.25695	1.44881	-11.5533	1.10307e-26	3.58333e-25	49.6163
SORBS3	1.34917	5.02525	11.5522	1.11367e-26	3.61569e-25	49.6069
STOM	1.45594	8.08908	11.5515	1.12005e-26	3.63431e-25	49.6012
HYLS1	-1.08125	3.17463	-11.5497	1.13751e-26	3.68884e-25	49.5858
SUV39H2	-1.05381	3.06444	-11.5495	1.13954e-26	3.69329e-25	49.5841
SCARF1	1.44153	3.57553	11.5467	1.16768e-26	3.78233e-25	49.5599
SNX1	0.819994	5.33391	11.5463	1.17189e-26	3.79379e-25	49.5563
SLC25A39	-1.14978	7.15814	-11.5459	1.17614e-26	3.80537e-25	49.5527
FGD2	1.19247	2.26914	11.5451	1.18415e-26	3.8291e-25	49.546
OR7E36P	0.805228	0.343989	11.5445	1.18968e-26	3.84478e-25	49.5413
CKS1B	-1.4804	4.98326	-11.5443	1.19188e-26	3.84967e-25	49.5395
APOC1	2.00491	6.10267	11.5391	1.2468e-26	4.02475e-25	49.4948
BAIAP2L1	-1.19607	5.43143	-11.5368	1.27131e-26	4.10153e-25	49.4755
SBK1	-2.08132	3.87886	-11.5302	1.3457e-26	4.33904e-25	49.4191
AP003555.2	0.956495	0.566898	11.5293	1.356e-26	4.36976e-25	49.4115
ATAD3B	-1.26784	3.4424	-11.5276	1.37677e-26	4.43416e-25	49.3965
AL135902.1	0.551353	0.251482	11.5262	1.39342e-26	4.48524e-25	49.3845
ECM2	1.514	2.89199	11.5184	1.48977e-26	4.79265e-25	49.3182
SLC25A25	1.36117	4.07782	11.5162	1.51894e-26	4.8837e-25	49.299
IFNGR1	1.15073	6.8055	11.5142	1.54495e-26	4.96449e-25	49.2821
NCAPH	-1.80637	2.47921	-11.4991	1.7598e-26	5.64845e-25	49.153
PRELP	2.12354	5.11164	11.4953	1.81815e-26	5.83245e-25	49.1206
CD69	1.74625	3.25927	11.495	1.82284e-26	5.84417e-25	49.118
IHH	1.97177	1.16593	11.4949	1.82425e-26	5.84536e-25	49.1173
MYO7A	-1.16572	2.20908	-11.4862	1.96621e-26	6.2931e-25	49.0429
AC005180.1	0.762641	0.525633	11.4847	1.99126e-26	6.36967e-25	49.0304
AC108477.1	0.579028	0.263757	11.4831	2.01834e-26	6.44898e-25	49.017
MAD2L1	-1.75799	3.05223	-11.4798	2.07783e-26	6.6353e-25	48.9882
TSPAN32	1.00535	1.20744	11.4791	2.08954e-26	6.66892e-25	48.9826
AIFM1	-0.735429	3.6904	-11.479	2.09145e-26	6.67126e-25	48.9817
FAM86JP	-0.94284	2.04359	-11.4789	2.09351e-26	6.67406e-25	48.9807
BNIP2	0.949415	4.65769	11.4788	2.09486e-26	6.67457e-25	48.9801
TCF4	1.35745	2.71232	11.4754	2.15709e-26	6.869e-25	48.951
PTTG1	-1.86926	4.69723	-11.4728	2.20627e-26	7.02163e-25	48.9287
MYOZ1	1.90714	2.36651	11.4702	2.25588e-26	7.1726e-25	48.9066
LINC01031	0.533304	0.371517	11.4702	2.25624e-26	7.1726e-25	48.9064
HPGDS	1.72409	2.25877	11.4698	2.26358e-26	7.19187e-25	48.9032
C19orf48	-1.33425	5.23381	-11.4676	2.30655e-26	7.32426e-25	48.8846
HPCAL1	1.1955	5.46598	11.4657	2.34557e-26	7.44397e-25	48.8679
AC015726.1	1.14227	2.19615	11.464	2.37839e-26	7.5439e-25	48.8541
VARS1	-1.15444	6.04591	-11.4616	2.42989e-26	7.70292e-25	48.8329
APOL4	1.56379	3.30284	11.4611	2.43909e-26	7.72776e-25	48.8291
ZNF365	0.953068	0.875857	11.4592	2.4799e-26	7.85265e-25	48.8127
TMEM79	-1.07828	3.21018	-11.4587	2.48968e-26	7.87918e-25	48.8088
ABCA3	2.71169	6.42282	11.4586	2.49306e-26	7.88547e-25	48.8074
CHTF18	-1.39463	3.06787	-11.4575	2.51659e-26	7.95545e-25	48.7981
GARS1	-0.962225	4.51806	-11.4466	2.76319e-26	8.7301e-25	48.7054
TWNK	-1.12425	3.4947	-11.4459	2.77966e-26	8.77722e-25	48.6995
C1orf198	1.20294	6.29531	11.4446	2.81012e-26	8.86846e-25	48.6887
AC024337.2	0.571952	0.417147	11.4421	2.87149e-26	9.05707e-25	48.6672
ESRP1	-1.15696	6.23551	-11.4418	2.88012e-26	9.0777e-25	48.6643
GALNT18	1.55004	4.78911	11.4417	2.88125e-26	9.0777e-25	48.6639
AKAP7	1.10968	2.26584	11.4415	2.88605e-26	9.08776e-25	48.6622
B4GALT3	-0.956059	5.66884	-11.441	2.8992e-26	9.12409e-25	48.6577
CCHCR1	-1.13578	4.18948	-11.4378	2.98108e-26	9.37655e-25	48.6301
SLC35B1	-0.806142	5.24885	-11.4343	3.07131e-26	9.65495e-25	48.6005
ATP2B1-AS1	0.818466	1.16996	11.4336	3.08811e-26	9.70238e-25	48.5951
SGO1	-1.408	1.56624	-11.4331	3.10163e-26	9.73944e-25	48.5908
AC061708.1	0.846987	0.574038	11.429	3.21292e-26	1.00833e-24	48.5558
AIF1	1.52461	5.86354	11.4282	3.23647e-26	1.01515e-24	48.5485
LMO7	1.50292	5.78742	11.424	3.35544e-26	1.05189e-24	48.5127
EME1	-1.30508	1.6648	-11.4213	3.43289e-26	1.07557e-24	48.4901
FRMD4B	1.16583	3.41903	11.4196	3.4846e-26	1.09029e-24	48.4753
HRCT1	1.72523	2.50127	11.4195	3.48566e-26	1.09029e-24	48.475
WFIKKN2	0.679311	0.287043	11.419	3.50262e-26	1.09499e-24	48.4702
LIFR	1.76782	4.24061	11.4165	3.57883e-26	1.11819e-24	48.4488
ABI3	1.19931	4.10449	11.4146	3.63725e-26	1.13582e-24	48.4327
ZMYND15	1.24199	2.72678	11.4128	3.69425e-26	1.15298e-24	48.4173
MYRF	2.31145	3.21402	11.4067	3.89162e-26	1.21391e-24	48.3657
RFC4	-1.44353	4.04194	-11.405	3.947e-26	1.2305e-24	48.3517
FABP5P1	0.643328	0.420862	11.4023	4.04132e-26	1.25852e-24	48.3283
SLC5A6	-1.0745	4.29861	-11.4005	4.10435e-26	1.27744e-24	48.3129
TSPAN7	2.50082	4.03607	11.396	4.26322e-26	1.32616e-24	48.2752
ZNF239	-1.29495	2.9306	-11.3917	4.42584e-26	1.37598e-24	48.2381
SHMT2	-1.33824	5.91034	-11.3897	4.50155e-26	1.39875e-24	48.2213
ZBTB16	2.50338	2.47747	11.3885	4.546e-26	1.41179e-24	48.2115
SOBP	1.30442	1.5031	11.3865	4.62642e-26	1.43597e-24	48.1941
SMIM22	-1.74643	4.20965	-11.3832	4.75859e-26	1.47618e-24	48.1662
SLC15A2	1.9305	3.82652	11.3827	4.77846e-26	1.48153e-24	48.1621
SEC22C	0.714409	4.11241	11.376	5.06071e-26	1.56818e-24	48.1051
LMNB1	-1.62018	4.93733	-11.3748	5.11525e-26	1.58421e-24	48.0945
SORD	-1.09792	2.58097	-11.3742	5.13901e-26	1.5907e-24	48.0899
SLC27A3	1.36773	4.47771	11.3738	5.15608e-26	1.59511e-24	48.0866
LDHA	-1.19956	8.49941	-11.3725	5.21638e-26	1.61288e-24	48.0751
UQCC3	-0.925204	3.07889	-11.371	5.28503e-26	1.63321e-24	48.0621
ARRB1	1.40314	4.52116	11.3706	5.30285e-26	1.63768e-24	48.0588
LIPA	1.41948	6.45378	11.3705	5.3053e-26	1.63768e-24	48.0583
HAS1	1.58501	0.871042	11.3693	5.35846e-26	1.65319e-24	48.0484
FRMD5	-1.56432	1.69858	-11.3676	5.43706e-26	1.67652e-24	48.034
RGS18	1.17472	1.65803	11.3666	5.48483e-26	1.69033e-24	48.0253
ASPRV1	0.756946	1.2596	11.3625	5.67926e-26	1.74929e-24	47.9908
ABHD5	0.816273	3.90979	11.3573	5.94069e-26	1.82882e-24	47.9461
PCYT1B	1.1006	0.692084	11.3572	5.94742e-26	1.82989e-24	47.945
CCN1	1.97106	6.99554	11.3471	6.47924e-26	1.99244e-24	47.8601
INAVA	-1.84664	4.31092	-11.3465	6.51714e-26	2.003e-24	47.8543
AGPAT4	1.05235	1.64461	11.3418	6.78443e-26	2.08402e-24	47.8144
SIGLEC6	1.31292	1.19622	11.3389	6.95448e-26	2.13509e-24	47.7898
RABIF	-0.679317	4.56555	-11.3315	7.40561e-26	2.27235e-24	47.7275
FBLN1	1.89046	5.77544	11.3298	7.51517e-26	2.30472e-24	47.7129
BUB1	-1.85008	3.13414	-11.3263	7.74213e-26	2.37304e-24	47.6834
ADA2	1.53937	4.79102	11.326	7.76199e-26	2.37783e-24	47.6809
TRGC2	1.70849	2.52346	11.3195	8.20783e-26	2.51305e-24	47.6255
CELSR3	-1.6416	1.88473	-11.3188	8.25693e-26	2.52671e-24	47.6196
C2CD4D	-1.42984	1.91113	-11.3147	8.548e-26	2.61436e-24	47.5852
PDE8B	0.87297	1.23283	11.3102	8.88582e-26	2.71621e-24	47.5468
FEN1	-1.37874	5.23543	-11.3051	9.28221e-26	2.83585e-24	47.5035
DDO	1.55367	2.18013	11.303	9.44751e-26	2.88479e-24	47.486
FANCI	-1.35187	2.70173	-11.3027	9.46733e-26	2.88928e-24	47.4839
ERVFRD-1	0.870679	0.471842	11.3015	9.5718e-26	2.91958e-24	47.473
CDK1	-1.87921	4.21531	-11.3008	9.62621e-26	2.93459e-24	47.4674
RNF13	0.832777	5.93684	11.2978	9.87475e-26	3.00874e-24	47.4421
WNT2	1.51803	2.56141	11.2956	1.00619e-25	3.06246e-24	47.4235
FAM167A	2.16019	3.0633	11.2923	1.03529e-25	3.14931e-24	47.3952
GORASP2	-0.824459	6.7056	-11.2921	1.03648e-25	3.15124e-24	47.3941
AC145343.1	-1.35019	1.6018	-11.2917	1.04013e-25	3.16065e-24	47.3906
MYOCD	1.11751	0.817154	11.2899	1.05687e-25	3.20979e-24	47.3748
CCDC167	-1.30571	6.23709	-11.2877	1.07676e-25	3.26842e-24	47.3563
C1QTNF6	-1.52063	3.1237	-11.2864	1.08857e-25	3.3025e-24	47.3455
HELLS	-1.48088	2.23245	-11.286	1.0921e-25	3.31144e-24	47.3422
VPS9D1-AS1	-1.63941	2.28232	-11.2794	1.15518e-25	3.50081e-24	47.2866
LINC00165	0.987331	0.382577	11.2791	1.15882e-25	3.50997e-24	47.2834
SMAD7	1.18105	4.48905	11.2764	1.18541e-25	3.58859e-24	47.2609
RAD51	-1.48589	2.60125	-11.274	1.21008e-25	3.66129e-24	47.2405
LIMCH1	1.67243	5.66178	11.2704	1.24796e-25	3.77388e-24	47.2099
AC105219.3	-1.11245	1.33652	-11.2695	1.2572e-25	3.79979e-24	47.2026
LAD1	-1.77705	6.13526	-11.2677	1.27662e-25	3.85644e-24	47.1874
CENPL	-1.03537	2.62159	-11.263	1.32861e-25	4.01134e-24	47.1478
PROK2	0.988927	0.614369	11.2621	1.33872e-25	4.0397e-24	47.1403
PIMREG	-1.89341	2.42429	-11.2553	1.41916e-25	4.27786e-24	47.0824
PHLDA2	-2.1532	5.92789	-11.2508	1.47457e-25	4.4425e-24	47.0445
AC090004.2	0.890002	0.522656	11.2496	1.48972e-25	4.48576e-24	47.0343
PABPC1L	-1.89116	4.06938	-11.2467	1.526e-25	4.59256e-24	47.0105
SPC25	-1.63546	2.76809	-11.2397	1.61999e-25	4.87282e-24	46.9512
DUSP26	1.08352	0.973703	11.2357	1.67634e-25	5.03963e-24	46.9173
CD86	1.35352	3.84764	11.2348	1.68972e-25	5.07716e-24	46.9094
DDR2	1.50153	3.05509	11.2283	1.78484e-25	5.35732e-24	46.8551
DCST1-AS1	-1.2018	2.33363	-11.2251	1.83509e-25	5.50517e-24	46.8275
C1orf54	0.971612	3.90779	11.2233	1.86251e-25	5.58446e-24	46.8128
LINC02580	0.588043	0.531482	11.2188	1.93573e-25	5.80092e-24	46.7746
ZNF438	0.705652	3.27222	11.2144	2.01022e-25	6.02095e-24	46.7371
EIF4E3	1.13924	3.14385	11.2139	2.01808e-25	6.04131e-24	46.7333
HBD	0.620348	0.307899	11.21	2.0862e-25	6.23945e-24	46.7003
KDM5B	-1.05103	4.01249	-11.21	2.08648e-25	6.23945e-24	46.7002
PUSL1	-1.03962	3.68705	-11.2054	2.16929e-25	6.48283e-24	46.6616
PIK3IP1	1.27269	5.49284	11.2054	2.17017e-25	6.48283e-24	46.6612
FGFR2	2.05293	3.49855	11.2046	2.18396e-25	6.52059e-24	46.6549
AL135786.1	1.0322	0.954058	11.2011	2.25012e-25	6.71456e-24	46.6253
PDXDC1	-0.90227	5.83072	-11.1988	2.29497e-25	6.84477e-24	46.6058
LINC01354	0.692697	0.395003	11.1964	2.3408e-25	6.9778e-24	46.5862
DARS-AS1	-0.687403	0.939019	-11.1953	2.36364e-25	7.04215e-24	46.5765
PMM2	-0.944597	2.62985	-11.1933	2.404e-25	7.15862e-24	46.5597
MAPK4	1.84855	1.21872	11.1929	2.41184e-25	7.17818e-24	46.5565
SBDS	0.790756	7.09195	11.1915	2.4417e-25	7.26323e-24	46.5443
TLR7	1.30222	2.04957	11.1906	2.46041e-25	7.31503e-24	46.5367
GPRIN2	2.14336	3.72946	11.1905	2.46223e-25	7.31658e-24	46.536
PPARG	2.00353	3.49376	11.1887	2.49947e-25	7.42334e-24	46.5211
ESPL1	-1.74123	2.17163	-11.1854	2.5714e-25	7.63296e-24	46.493
KCNJ8	1.66748	3.6572	11.1789	2.7168e-25	8.06033e-24	46.4384
SECISBP2L	1.45655	5.00252	11.1781	2.73452e-25	8.10862e-24	46.432
SKA1	-1.76925	2.32302	-11.1754	2.79937e-25	8.29657e-24	46.4087
RAD54L	-1.50622	1.76937	-11.1751	2.80571e-25	8.31099e-24	46.4065
ENPP6	0.5167	0.346901	11.1735	2.8432e-25	8.41764e-24	46.3933
HMGN2P15	1.78868	2.12887	11.1696	2.93892e-25	8.69646e-24	46.3605
AC010207.1	0.660883	0.533455	11.1622	3.13017e-25	9.25752e-24	46.298
SUSD2	3.37741	6.05303	11.1616	3.14665e-25	9.30141e-24	46.2928
PPP3CC	0.835244	3.88836	11.1581	3.24031e-25	9.57324e-24	46.2637
C2orf15	-1.04042	2.75849	-11.1574	3.26115e-25	9.62977e-24	46.2573
ZDHHC14	0.947168	1.74838	11.1547	3.33512e-25	9.84305e-24	46.2351
HLA-V	1.42284	1.17203	11.1529	3.38816e-25	9.99326e-24	46.2195
KIF15	-1.54198	2.15147	-11.1528	3.38955e-25	9.99326e-24	46.219
B3GALNT1	1.47473	2.67002	11.1487	3.51007e-25	1.03432e-23	46.1844
KPNA2	-1.62436	5.07984	-11.1483	3.52335e-25	1.03769e-23	46.1807
SLC44A3-AS1	-0.844537	1.53219	-11.1476	3.54263e-25	1.04228e-23	46.1752
C1orf56	-1.11894	3.86149	-11.1447	3.63119e-25	1.06778e-23	46.1508
CATSPERD	1.27446	0.63407	11.1417	3.72478e-25	1.09473e-23	46.1255
ARL13B	1.03932	3.49566	11.1346	3.95595e-25	1.16207e-23	46.0658
NUPR1	1.24336	2.20424	11.134	3.97777e-25	1.16787e-23	46.0604
PPFIBP1	1.28368	3.74375	11.1337	3.98501e-25	1.16939e-23	46.0586
MRPL9	-0.912194	5.54825	-11.1332	4.00227e-25	1.17384e-23	46.0543
DNAH14	-0.986852	1.40592	-11.1326	4.02309e-25	1.17933e-23	46.0491
KIF23	-1.68378	2.76887	-11.1307	4.08819e-25	1.19779e-23	46.0332
ALG1L	-2.36332	3.40107	-11.13	4.11178e-25	1.20408e-23	46.0275
AC119427.1	-1.42304	3.1776	-11.1294	4.13288e-25	1.20963e-23	46.0224
LINC01765	1.86442	1.12309	11.1291	4.14567e-25	1.21275e-23	46.0194
PRDM11	0.885666	1.89189	11.1279	4.18554e-25	1.22378e-23	46.0099
TNFRSF8	0.776833	1.0803	11.1273	4.2083e-25	1.22979e-23	46.0045
DOLPP1	-0.894191	5.05147	-11.1268	4.22735e-25	1.23472e-23	46
ATAT1	-1.16984	3.5911	-11.1264	4.24117e-25	1.23812e-23	45.9968
NPNT	2.31949	5.15086	11.1258	4.26273e-25	1.24377e-23	45.9918
TRIP13	-2.00028	3.70343	-11.1189	4.5199e-25	1.31812e-23	45.9337
RARRES2	1.64729	6.53189	11.1148	4.6781e-25	1.36356e-23	45.8996
HNF4G	-1.87491	2.17379	-11.1138	4.71866e-25	1.37467e-23	45.891
CCDC102B	1.11536	2.27095	11.1131	4.74771e-25	1.38179e-23	45.8849
TRUB2	-0.76363	4.19775	-11.113	4.74799e-25	1.38179e-23	45.8849
P2RY13	1.52049	2.72504	11.1078	4.9633e-25	1.4437e-23	45.8409
EPHB6	1.56399	1.91133	11.1076	4.9702e-25	1.44497e-23	45.8395
LRRC37A14P	0.746937	0.561473	11.105	5.08359e-25	1.47717e-23	45.8171
PTPRH	-2.5303	2.5243	-11.1048	5.09332e-25	1.47924e-23	45.8152
CLIC3	2.60604	5.57684	11.1016	5.22907e-25	1.51788e-23	45.7892
SFTPA1	5.11674	10.1278	11.1003	5.28878e-25	1.53443e-23	45.7779
ITPRID2	1.19894	5.4559	11.0984	5.37362e-25	1.55824e-23	45.7621
RHNO1	-0.921563	5.2144	-11.0981	5.38639e-25	1.56114e-23	45.7598
MATN3	1.83627	2.91374	11.0931	5.61875e-25	1.62765e-23	45.7179
KLHL6	1.2733	2.33103	11.0888	5.82733e-25	1.68721e-23	45.6817
C1orf115	1.79826	4.75031	11.0843	6.05421e-25	1.7511e-23	45.6439
ZC3HAV1L	-1.30979	3.21466	-11.0838	6.07918e-25	1.75742e-23	45.6398
FAM180A	1.17214	1.19888	11.0824	6.15149e-25	1.77742e-23	45.6281
SNHG4	-1.39178	2.26637	-11.0819	6.17797e-25	1.78415e-23	45.6238
GAPDH	-1.42178	10.2645	-11.0809	6.22969e-25	1.79817e-23	45.6155
PTPRC	1.6325	4.34768	11.0794	6.3112e-25	1.82077e-23	45.6027
CD300LB	0.80697	1.19426	11.0787	6.34727e-25	1.83024e-23	45.597
JAM3	1.45187	2.52573	11.0775	6.41433e-25	1.84863e-23	45.5866
CSTA	1.88746	3.82571	11.0757	6.51086e-25	1.87549e-23	45.5718
OGFRP1	-0.79019	1.60959	-11.0714	6.75236e-25	1.9431e-23	45.5357
TCTEX1D1	1.29397	1.07739	11.0714	6.75243e-25	1.9431e-23	45.5356
PODXL	1.21879	5.22829	11.0711	6.76911e-25	1.9469e-23	45.5332
EMP1	1.72274	5.67426	11.0705	6.80281e-25	1.9556e-23	45.5283
SLC12A4	1.09217	4.37728	11.0681	6.9426e-25	1.99477e-23	45.5081
PHKG2	-0.811225	3.81864	-11.067	7.01078e-25	2.01333e-23	45.4984
SLC12A9-AS1	-1.33468	1.99392	-11.066	7.06915e-25	2.02907e-23	45.4902
GATA6-AS1	1.25688	1.00675	11.0594	7.47198e-25	2.1436e-23	45.4353
B3GNTL1	-0.861939	2.14055	-11.059	7.50145e-25	2.15096e-23	45.4313
AP1S1	-1.06746	6.62334	-11.0583	7.54035e-25	2.16102e-23	45.4262
AC092834.1	0.892623	0.394935	11.0561	7.68235e-25	2.2006e-23	45.4077
AC003070.2	0.777318	0.495547	11.0559	7.69986e-25	2.2045e-23	45.4055
SNHG3	-1.40012	4.10212	-11.0548	7.76927e-25	2.22324e-23	45.3966
VMP1	-1.20392	6.74053	-11.0534	7.85953e-25	2.24793e-23	45.3851
MAG	0.684823	0.327342	11.0489	8.16346e-25	2.33368e-23	45.3475
GATA5	1.09754	1.05431	11.0458	8.38515e-25	2.39584e-23	45.3209
RAMP2-AS1	1.1277	0.89358	11.0437	8.53386e-25	2.43709e-23	45.3035
AL096828.3	-1.23447	1.8472	-11.0427	8.6061e-25	2.45648e-23	45.2951
CALHM5	0.901778	1.48517	11.0393	8.85264e-25	2.52557e-23	45.2671
NCAPG2	-1.37551	3.55855	-11.0387	8.89944e-25	2.53764e-23	45.2619
LTC4S	1.27733	2.67448	11.0353	9.15759e-25	2.60994e-23	45.2336
RHPN1	-1.69988	4.4645	-11.0341	9.25041e-25	2.63506e-23	45.2236
SRPRB	-0.865862	5.67908	-11.0336	9.29065e-25	2.64519e-23	45.2193
DPY30	-0.815698	5.76635	-11.0305	9.54051e-25	2.71496e-23	45.1929
ACACB	1.13439	2.15473	11.0297	9.59914e-25	2.73027e-23	45.1869
LRRFIP1	0.929925	5.34149	11.0259	9.91573e-25	2.81889e-23	45.1547
IRAK1	-1.10846	6.95982	-11.0254	9.95267e-25	2.82797e-23	45.151
OLA1	-0.891758	5.4224	-11.0242	1.00553e-24	2.85569e-23	45.1408
MIS18A	-1.14025	4.50676	-11.0236	1.01108e-24	2.87e-23	45.1354
KHDRBS2	1.89791	1.76434	11.023	1.01562e-24	2.88145e-23	45.1309
SELENOI	-1.12666	4.30971	-11.0209	1.03422e-24	2.93274e-23	45.113
PCDH9	0.99772	0.672069	11.0197	1.0446e-24	2.96068e-23	45.1031
EXOSC1	-0.583934	4.49635	-11.0168	1.07026e-24	3.0319e-23	45.079
RGS13	0.91184	0.717314	11.0151	1.08636e-24	3.07443e-23	45.0642
PPME1	-0.83024	4.677	-11.0148	1.08823e-24	3.07818e-23	45.0625
CLEC9A	0.698064	0.614327	11.0106	1.12794e-24	3.18891e-23	45.0269
HSD17B4	1.00288	5.27185	11.01	1.13316e-24	3.20205e-23	45.0224
RGS9BP	0.749222	0.656445	11.0028	1.20453e-24	3.40203e-23	44.9618
ZFP69B	-1.06053	1.89075	-10.9991	1.24286e-24	3.50852e-23	44.9308
PLEK	1.53499	4.78213	10.9966	1.26906e-24	3.5807e-23	44.9101
SLC16A11	1.61947	2.17325	10.9957	1.27846e-24	3.60541e-23	44.9028
P2RX2	0.959265	0.548232	10.9919	1.32047e-24	3.72204e-23	44.8707
AARD	1.94608	1.75197	10.9884	1.35977e-24	3.8309e-23	44.8416
AL158211.5	0.736957	0.763183	10.988	1.36421e-24	3.8415e-23	44.8384
ABCA6	1.16063	1.22098	10.9878	1.36652e-24	3.84609e-23	44.8367
ABHD11	-1.30732	5.78738	-10.9815	1.44111e-24	4.05399e-23	44.784
AP001528.1	1.07227	1.19624	10.9811	1.44615e-24	4.06615e-23	44.7806
AC099850.1	0.773088	1.36786	10.9783	1.48012e-24	4.15958e-23	44.7575
SLC52A2	-1.31646	5.65053	-10.9764	1.50428e-24	4.22538e-23	44.7415
IL10RA	1.23756	3.69105	10.9755	1.5151e-24	4.25365e-23	44.7344
PFDN6	-1.00012	5.25655	-10.9738	1.53715e-24	4.31341e-23	44.7201
NEDD9	1.8602	5.40464	10.9708	1.57627e-24	4.4188e-23	44.6952
RIN3	1.07561	3.67531	10.9661	1.64023e-24	4.59581e-23	44.6557
LAMA4	1.35241	3.91388	10.9637	1.67366e-24	4.68716e-23	44.6357
DNAJB4	1.4154	3.97267	10.9584	1.74971e-24	4.89771e-23	44.5917
SELE	1.66911	1.3806	10.9552	1.79756e-24	5.02915e-23	44.5649
ANO6	1.12088	5.09308	10.9523	1.84159e-24	5.14978e-23	44.5409
EPRS1	-0.902924	6.6652	-10.9504	1.87165e-24	5.23127e-23	44.5249
ZFYVE9	1.13109	3.37508	10.9503	1.87393e-24	5.23503e-23	44.5237
RAB19	-1.1535	2.64653	-10.9498	1.8806e-24	5.25109e-23	44.5201
NATD1	1.25386	3.54173	10.9488	1.89655e-24	5.29301e-23	44.5118
CLCN2	-0.822231	1.66197	-10.9453	1.95445e-24	5.45188e-23	44.482
CAMK2A	0.574498	0.420991	10.94	2.04191e-24	5.69025e-23	44.4386
ENTR1	-0.776163	5.14165	-10.94	2.04314e-24	5.69086e-23	44.438
IL20RA	1.89613	2.62973	10.9344	2.14076e-24	5.95983e-23	44.3917
COA6	-1.03914	4.58732	-10.9295	2.23037e-24	6.20622e-23	44.351
GRHL3	-1.46733	1.57564	-10.926	2.29726e-24	6.3892e-23	44.3217
MCTS1	-0.671083	3.8277	-10.9254	2.3095e-24	6.41776e-23	44.3165
PTPRM	1.56373	4.19321	10.9254	2.3098e-24	6.41776e-23	44.3164
HOATZ	1.70594	1.01359	10.9232	2.3525e-24	6.53319e-23	44.2982
HHIP-AS1	2.0421	2.22991	10.9208	2.40057e-24	6.6634e-23	44.2781
APBB1	1.47657	3.8601	10.9203	2.40939e-24	6.6846e-23	44.2745
HCN3	-1.20728	2.23831	-10.9157	2.50551e-24	6.94787e-23	44.2357
DUSP1	2.01476	8.72444	10.9144	2.53181e-24	7.01734e-23	44.2254
KCTD10	0.738443	4.73458	10.9133	2.55581e-24	7.0804e-23	44.216
FOXD2-AS1	-1.19379	2.54564	-10.9129	2.56323e-24	7.09747e-23	44.2131
AC027277.2	1.53506	1.30719	10.9112	2.602e-24	7.20128e-23	44.1983
EBF1	1.02093	1.70398	10.9084	2.66293e-24	7.3663e-23	44.1753
UTP14A	-0.757163	4.30447	-10.9055	2.72934e-24	7.54632e-23	44.1509
SEMA3B	2.20345	4.08399	10.9003	2.84981e-24	7.87556e-23	44.1081
ZFP36	1.93197	8.44446	10.8993	2.87331e-24	7.93274e-23	44.0999
MIR3677	2.16102	2.43725	10.8986	2.89011e-24	7.97493e-23	44.0942
STYK1	-1.68051	2.79154	-10.8986	2.89142e-24	7.97493e-23	44.0937
TRPT1	-0.887573	4.74965	-10.8981	2.90336e-24	8.00395e-23	44.0896
MNX1	-1.39883	1.32596	-10.8937	3.01326e-24	8.30287e-23	44.0528
PCCA-DT	-1.33913	3.01857	-10.8927	3.03869e-24	8.36885e-23	44.0445
MAP1LC3C	1.91419	2.28451	10.8919	3.05788e-24	8.41759e-23	44.0382
ABCC3	-2.19149	5.75698	-10.8914	3.07147e-24	8.45088e-23	44.0338
LINC01537	0.616198	0.408916	10.8903	3.10034e-24	8.52615e-23	44.0246
SEPTIN10	1.02847	5.59797	10.8874	3.17445e-24	8.72147e-23	44.0011
TMEM255A	1.34049	1.65754	10.8871	3.18378e-24	8.74284e-23	43.9982
MESP1	-1.57601	2.42176	-10.8863	3.20416e-24	8.79453e-23	43.9919
CALHM2	1.06348	3.80918	10.8846	3.25022e-24	8.91662e-23	43.9778
PCYOX1	1.07893	6.3398	10.8833	3.28547e-24	9.00894e-23	43.9671
CCDC58	-0.960172	4.5794	-10.8818	3.32861e-24	9.12282e-23	43.9541
GIPC3	1.12029	2.15222	10.8812	3.3445e-24	9.16192e-23	43.9494
KLRF1	1.45078	1.67075	10.8727	3.59173e-24	9.83441e-23	43.8787
Z69733.1	0.823848	0.93241	10.8678	3.74133e-24	1.0239e-22	43.8383
AP001363.2	0.784452	0.763552	10.8669	3.77138e-24	1.03163e-22	43.8303
ZSCAN16	-0.908328	3.81799	-10.8648	3.83718e-24	1.04912e-22	43.8132
NUP85	-0.836243	4.77794	-10.8637	3.87283e-24	1.05835e-22	43.804
POC1A	-1.26063	3.56175	-10.8629	3.90007e-24	1.06528e-22	43.7971
SCD5	1.97657	3.67542	10.8614	3.94736e-24	1.07768e-22	43.7851
SFTPA2	4.89902	10.4032	10.861	3.95965e-24	1.08051e-22	43.7821
AP001037.1	0.955188	0.588571	10.8609	3.96384e-24	1.08113e-22	43.781
LRRC4B	1.08101	1.3662	10.8587	4.0374e-24	1.10067e-22	43.7628
SFTA1P	2.76529	3.88744	10.8525	4.25181e-24	1.15856e-22	43.7115
CLDN11	1.55446	1.74773	10.8502	4.33481e-24	1.18003e-22	43.6923
CD44	1.52436	6.45082	10.85	4.34144e-24	1.18127e-22	43.6908
FIG4	0.706521	1.87903	10.8474	4.43907e-24	1.20725e-22	43.6688
SYNJ2	-1.10772	2.82113	-10.8472	4.44661e-24	1.20872e-22	43.6671
NOL10	-0.739927	4.51309	-10.8468	4.46138e-24	1.21215e-22	43.6638
PLLP	1.70159	3.62154	10.8466	4.46737e-24	1.2132e-22	43.6625
MFSD9	-0.881407	3.72586	-10.8458	4.49799e-24	1.22092e-22	43.6557
TTC28	1.18644	2.89388	10.8433	4.5923e-24	1.24592e-22	43.6351
C11orf97	1.89311	1.09285	10.8416	4.65838e-24	1.26324e-22	43.621
IL18RAP	0.902343	1.19613	10.8408	4.68895e-24	1.27031e-22	43.6145
ASAH2B	-0.737016	1.77458	-10.8393	4.75085e-24	1.28647e-22	43.6015
DHTKD1	-1.00101	4.86647	-10.8384	4.78576e-24	1.2953e-22	43.5942
IL1B	1.56922	2.78387	10.8313	5.07651e-24	1.37333e-22	43.5358
SEC14L1	1.15744	4.7633	10.8252	5.34213e-24	1.4445e-22	43.4852
MFSD2A	1.84581	5.18775	10.825	5.35166e-24	1.44638e-22	43.4834
LRRN4CL	1.09731	1.26534	10.8238	5.40476e-24	1.46003e-22	43.4737
BRIP1	-1.21506	1.51759	-10.8225	5.46535e-24	1.4757e-22	43.4626
[truncated: 7,065 more rows]
