# Supplementary material for: Comprehensive analysis of Cuproplasia and immune microenvironment in lung adenocarcinoma
Source: Front Pharmacol. 2023 Sep 15;14:1240736. doi: 10.3389/fphar.2023.1240736 (PMC10540310; doi:10.3389/fphar.2023.1240736)
Supplement: Supplementary file 4 [file Table1.xlsx]

## Sheet: Sheet1
CP
SLC31A1
SLC31A2
ATOX1
CCS
COX11
COX17
SCO1
SCO2
COA6
SLC25A3
ATP7A
ATP7B
MT1G
MT1B
MT1E
MT1F
MT1H
MT1A
MT1M
MT2A
SOD1
TYR
LOXL2
DBH
AOC3
MAP2K1
MAP2K2
ULK1
ULK2
PDK1
PDE3B
UBE2D1
UBE2D2
UBE2D3
UBE2D4
H3C1
H4C1
VEGFA
CD274
